# Supplementary material for: Poly[μ-aqua-[μ-1,1′-(butane-1,4-di­yl)diimidazole]bis­(μ4-naphthalene-1,4-dicarboxyl­ato)dicadmium(II)]
Source: Acta Crystallogr Sect E Struct Rep Online. 2008 Nov 20;64(Pt 12):m1562. doi: 10.1107/S1600536808037525 (PMC2960000; doi:10.1107/S1600536808037525)
Supplement: Supplementary file 2 [file e-64-m1562-Isup2.hkl]

#
# h,k,l, Fc-squared, Fo-squared, sigma(Fo-squared) and status flag
#
data_I
_shelx_title ' sad in C2/c'
_shelx_refln_list_code          4
_shelx_F_calc_maximum      431.33
_exptl_crystal_F_000      1712.00
_reflns_d_resolution_high  0.8107
 
loop_
 _symmetry_equiv_pos_as_xyz
 'x, y, z'
 '-x, y, -z+1/2'
 'x+1/2, y+1/2, z'
 '-x+1/2, y+1/2, -z+1/2'
 '-x, -y, -z'
 'x, -y, z-1/2'
 '-x+1/2, -y+1/2, -z'
 'x+1/2, -y+1/2, z-1/2'
 
_cell_length_a    18.7734
_cell_length_b    14.9118
_cell_length_c    14.2298
_cell_angle_alpha  90.000
_cell_angle_beta  127.390
_cell_angle_gamma  90.000
 
_shelx_F_squared_multiplier     1.000
 
loop_
 _refln_index_h
 _refln_index_k
 _refln_index_l
 _refln_F_squared_calc
 _refln_F_squared_meas
 _refln_F_squared_sigma
 _refln_observed_status
   2   0   0    20154.63    22354.53    351.55 o
   4   0   0     1158.88      929.74     28.45 o
   6   0   0     4782.53     4706.09    157.32 o
   8   0   0    28839.05    30259.95    353.57 o
  10   0   0    67481.09    68947.95   1152.46 o
  12   0   0    35219.88    35804.71    721.56 o
  14   0   0     8215.74     8004.60    302.39 o
  16   0   0      258.08      186.99     77.80 o
  18   0   0     5919.34     6116.43    300.49 o
   1   1   0   186045.14   164936.78   2046.32 o
   3   1   0    32057.07    33001.90    343.82 o
   5   1   0       73.16       -4.06      8.10 o
   7   1   0      495.76      323.43     25.15 o
   9   1   0    55208.73    56330.88    519.50 o
  11   1   0    30234.83    29378.36    826.87 o
  13   1   0    12355.17    11669.80    253.89 o
  15   1   0     2847.59     2610.69    127.77 o
  17   1   0     2181.75     2032.19    121.03 o
   0   2   0    74098.68    77304.95    786.44 o
   2   2   0   137846.66   132440.86   1171.12 o
   4   2   0    25422.78    25852.12    254.37 o
   6   2   0     3621.93     4055.99     80.07 o
   8   2   0    15508.51    14552.27    142.55 o
  10   2   0    34158.49    34377.00    469.90 o
  12   2   0    24573.18    24261.28    388.00 o
  14   2   0     5749.66     5341.25    174.00 o
  16   2   0        6.33       50.38     46.11 o
  18   2   0     2476.16     2418.87    268.67 o
   1   3   0    54572.52    53976.96    395.33 o
   3   3   0    74773.49    76933.77    498.34 o
   5   3   0    16042.40    17116.04    138.65 o
   7   3   0    25369.98    26964.88    208.46 o
   9   3   0    21053.03    20997.32    197.23 o
  11   3   0    30521.36    31608.28    455.38 o
  13   3   0     3662.88     3728.49    140.75 o
  15   3   0     2621.71     2654.27    234.25 o
  17   3   0       62.51       67.56     87.72 o
   0   4   0     6309.76     7551.07    111.67 o
   2   4   0    17237.73    17326.97    152.47 o
   4   4   0    26191.10    27217.58    316.62 o
   6   4   0      960.01     1209.31     31.59 o
   8   4   0    10905.43    11087.06    121.31 o
  10   4   0    12730.83    12521.49    208.22 o
  12   4   0     3049.12     2908.44    120.18 o
  14   4   0     2927.39     3126.76    134.97 o
  16   4   0      764.25      882.05     91.78 o
   1   5   0     2948.40     2649.10     95.15 o
   3   5   0    23308.82    24005.71    185.43 o
   5   5   0     7424.27     8137.66     88.17 o
   7   5   0     9672.14    10058.86    106.88 o
   9   5   0     7426.05     7338.42     92.86 o
  11   5   0     4012.30     4057.80    119.40 o
  13   5   0     7434.37     7152.24    197.39 o
  15   5   0      465.44      516.20     73.96 o
  17   5   0       13.53       -6.43     51.40 o
   0   6   0    18044.03    18454.51    239.28 o
   2   6   0     1494.68     1342.97     37.43 o
   4   6   0      635.52      589.36     24.53 o
   6   6   0     3759.16     4068.49     63.68 o
   8   6   0      568.57      547.92     29.25 o
  10   6   0     1389.83     1411.02     74.72 o
  12   6   0     2029.21     2058.91    121.61 o
  14   6   0     2556.92     2425.28    121.10 o
  16   6   0       13.81       53.44     47.76 o
   1   7   0     3632.98     3518.25     72.16 o
   3   7   0       93.36      105.68     17.61 o
   5   7   0     2788.68     2747.24     96.46 o
   7   7   0       47.54       60.40     15.76 o
   9   7   0      437.76      453.14     28.73 o
  11   7   0      122.01      147.68     32.64 o
  13   7   0     1140.24     1099.59     85.86 o
  15   7   0       12.73       -7.49     40.09 o
  17   7   0        8.20        8.42     46.84 o
   0   8   0      150.20      179.46     26.45 o
   2   8   0      273.88      277.37     26.71 o
   4   8   0     8059.36     8169.29     98.64 o
   6   8   0      101.89       66.62     22.16 o
   8   8   0     1386.81     1351.78     65.75 o
  10   8   0      146.56      123.81     26.65 o
  12   8   0     1907.07     1648.69     95.61 o
  14   8   0       32.50       17.30     39.08 o
  16   8   0        0.05       15.95     44.84 o
   1   9   0     2203.24     2146.43     62.70 o
   3   9   0     2346.48     2227.41     75.41 o
   5   9   0     1657.13     1703.66     46.84 o
   7   9   0       96.84      146.63     22.61 o
   9   9   0     2271.49     2364.50     60.59 o
  11   9   0      306.92      369.58     66.93 o
  13   9   0      170.07      149.58     83.58 o
  15   9   0      765.35      792.41     86.76 o
   0  10   0    24802.52    25911.78    530.95 o
   2  10   0     5044.84     4817.89    130.15 o
   4  10   0      625.89      544.92     40.41 o
   6  10   0      425.03      440.25     30.37 o
   8  10   0      944.77      964.66     42.30 o
  10  10   0     2773.72     2799.74    102.89 o
  12  10   0     1370.72     1436.48     91.90 o
  14  10   0      832.51      792.38     83.87 o
   1  11   0    17812.61    17683.06    231.65 o
   3  11   0     3435.37     3110.77    196.23 o
   5  11   0       11.00       28.00     18.28 o
   7  11   0     1079.09     1143.50     44.98 o
   9  11   0     5644.03     5541.82    109.57 o
  11  11   0     2302.24     2309.44    147.83 o
  13  11   0     1594.50     1726.34    105.25 o
   0  12   0    23631.59    23176.14    524.22 o
   2  12   0     5042.59     4721.88    109.82 o
   4  12   0     1427.70     1518.73     65.69 o
   6  12   0      214.06      247.81     29.74 o
   8  12   0     2119.16     2115.69     62.07 o
  10  12   0     2649.16     2811.72     95.63 o
  12  12   0     6797.68     6850.33    197.89 o
   1  13   0    11211.64    11017.05    242.35 o
   3  13   0     9104.92     8906.95    162.85 o
   5  13   0       17.80       36.04     18.78 o
   7  13   0     1694.03     1575.78     60.31 o
   9  13   0     4560.15     4665.50    121.98 o
  11  13   0     7936.35     8593.49    219.94 o
  13  13   0     1692.54     1630.80    158.87 o
   0  14   0     7691.91     7754.30    293.07 o
   2  14   0     9641.67     9512.33    259.26 o
   4  14   0      754.98      649.93     72.21 o
   6  14   0      112.30       86.10     31.39 o
   8  14   0     1971.33     1808.48    131.36 o
   1  15   0     8248.88     8372.93    224.60 o
   3  15   0     2963.55     3050.81    296.35 o
   5  15   0     1989.63     1935.56    110.77 o
   7  15   0     2040.57     2058.50    113.16 o
   9  15   0     4863.12     4853.75    240.98 o
   0  16   0     6118.43     6549.06    291.87 o
   2  16   0     9409.66     9491.87    331.54 o
   4  16   0     1189.19     1125.28    133.17 o
   6  16   0      237.99      295.74     60.51 o
   8  16   0     3390.97     3358.36    211.31 o
   1  17   0     5198.95     5329.46    357.85 o
   3  17   0     4217.11     4324.62    172.64 o
   5  17   0       89.74      150.17     50.28 o
   0  18   0     7143.48     6988.24    323.61 o
   2  18   0     4203.40     4585.18    233.30 o
 -19   1   1      916.41      843.03     98.94 o
 -17   1   1      251.97      201.22     56.55 o
 -15   1   1        8.03       -2.95     38.05 o
 -13   1   1      502.13      565.27     65.56 o
 -11   1   1       13.45        2.78     34.59 o
  -9   1   1     1383.11     1368.98     75.88 o
  -7   1   1      419.43      460.60     20.53 o
  -5   1   1      150.23      121.99     13.27 o
  -3   1   1     3364.50     3434.10     43.45 o
  -1   1   1     3711.97     4210.39     40.77 o
   1   1   1     1439.24     1321.66     18.57 o
   3   1   1     6009.61     6035.51     67.03 o
   5   1   1      188.37      220.53     14.92 o
   7   1   1     7531.98     8158.89     96.04 o
   9   1   1     5128.13     4807.99    139.53 o
  11   1   1      378.48      287.34     61.84 o
  13   1   1      970.81      923.16    126.35 o
  15   1   1      278.62      253.70     84.35 o
  17   1   1      809.39      748.19    135.07 o
 -18   2   1     1325.49     1160.42    104.53 o
 -16   2   1      411.56      482.23     71.18 o
 -14   2   1     9692.02     9246.46    223.14 o
 -12   2   1     7909.59     7672.45    186.78 o
 -10   2   1      333.83      329.63     45.26 o
  -8   2   1        9.45       18.77      9.79 o
  -6   2   1     4051.74     3916.82     51.53 o
  -4   2   1    38060.05    38836.01    262.23 o
  -2   2   1    54822.95    57633.97    416.86 o
   0   2   1     2338.58     2195.67     50.44 o
   2   2   1    16461.72    17502.91    147.72 o
   4   2   1    17054.44    17971.04    159.05 o
   6   2   1     5160.34     4868.89     70.05 o
   8   2   1     6162.01     5976.02    125.47 o
  10   2   1    12186.09    11528.86    231.82 o
  12   2   1     2268.60     1983.43    138.77 o
  14   2   1     4474.24     4288.58    396.66 o
  16   2   1      963.02      982.65     97.20 o
 -17   3   1     1742.64     1734.85    117.34 o
 -15   3   1     7281.65     7112.64    156.38 o
 -13   3   1     4848.85     4733.40    151.72 o
 -11   3   1     5895.43     5178.04    203.20 o
  -9   3   1      144.01      195.50     23.13 o
  -7   3   1      997.69      896.15     25.93 o
  -5   3   1    30122.74    31453.75    224.52 o
  -3   3   1    39750.88    41521.02    312.61 o
  -1   3   1      204.39      201.20     10.13 o
   1   3   1    26085.17    27873.87    195.09 o
   3   3   1    24477.88    25966.92    190.08 o
   5   3   1    26677.75    28677.13    215.38 o
   7   3   1    15524.24    15968.57    143.04 o
   9   3   1    15653.52    15359.41    213.21 o
  11   3   1     6534.91     6081.17    172.33 o
  13   3   1     2031.90     2013.49    111.05 o
  15   3   1     2916.35     2643.27    133.38 o
  17   3   1     1310.53     1345.89    115.49 o
 -18   4   1     2774.52     3206.01    452.98 o
 -16   4   1     8806.73     8562.53    618.23 o
 -14   4   1    19834.53    19830.43    289.95 o
 -12   4   1     3163.40     2973.08     90.31 o
 -10   4   1      922.85      977.69     50.57 o
  -8   4   1      740.53      583.19     24.76 o
  -6   4   1    38837.79    41055.86    292.41 o
  -4   4   1    40848.68    41866.29    290.83 o
  -2   4   1    34909.14    35538.39    276.46 o
   0   4   1       48.07      101.55     18.61 o
   2   4   1     1392.94     1365.93     28.85 o
   4   4   1    59327.03    64693.98    546.11 o
   6   4   1    33364.11    34223.49    338.07 o
   8   4   1    23739.47    24699.69    233.67 o
  10   4   1    11641.16    11707.38    265.43 o
  12   4   1     1392.60     1245.67     88.88 o
  14   4   1     2198.49     2145.35    116.75 o
  16   4   1     1539.64     1797.94    121.78 o
 -17   5   1     5374.51     5326.63    299.72 o
 -15   5   1    12846.91    12424.54    373.37 o
 -13   5   1    36346.45    37299.98    720.35 o
 -11   5   1     5846.73     5881.51    123.09 o
  -9   5   1      202.87      193.49     19.04 o
  -7   5   1    17090.02    17523.12    154.16 o
  -5   5   1    60112.69    63011.55    429.32 o
  -3   5   1    44503.35    45701.41    355.49 o
  -1   5   1    27759.92    28169.30    263.30 o
   1   5   1     2717.28     2642.08     55.75 o
   3   5   1    30627.87    31767.50    235.40 o
   5   5   1    32818.34    32592.81    248.14 o
   7   5   1    49058.01    50545.43    397.82 o
   9   5   1    10587.96    10962.38    174.66 o
  11   5   1     2351.12     2262.34    106.90 o
  13   5   1      145.04      148.14     47.81 o
  15   5   1     1840.40     1976.62    117.89 o
 -18   6   1     2606.19     2656.94    191.39 o
 -16   6   1    10254.08    10038.90    257.30 o
 -14   6   1    22351.92    22508.29    390.13 o
 -12   6   1     9902.43    10017.72    175.42 o
 -10   6   1     5466.32     5411.38     94.10 o
  -8   6   1    11949.67    12230.17    196.72 o
  -6   6   1    21320.48    20800.84    176.97 o
  -4   6   1    93510.01    97783.89    904.98 o
  -2   6   1    14481.73    13446.08    136.17 o
   0   6   1     1316.63     1019.89     37.96 o
   2   6   1     1158.65     1174.08     31.56 o
   4   6   1    22228.75    22874.36    237.18 o
   6   6   1    58375.13    61151.03    433.32 o
   8   6   1    27158.39    28392.26    238.70 o
  10   6   1     2693.78     2711.08    109.71 o
  12   6   1      969.84      948.72     80.14 o
  14   6   1      942.22     1007.07     90.87 o
  16   6   1     4001.75     4112.92    174.60 o
 -17   7   1     6842.19     7174.19    336.03 o
 -15   7   1    13769.99    13535.00    297.64 o
 -13   7   1    20662.16    21246.61    292.20 o
 -11   7   1     5462.98     5328.13    120.23 o
  -9   7   1     1492.63     1411.76     43.42 o
  -7   7   1    22195.98    22826.71    198.00 o
  -5   7   1    45838.18    46897.50    343.12 o
  -3   7   1    33648.36    33281.72    284.60 o
  -1   7   1    23181.02    23163.45    209.55 o
   1   7   1    13883.39    14489.60    176.94 o
   3   7   1     8947.78     9275.99    101.60 o
   5   7   1    47314.39    48464.71    357.03 o
   7   7   1    44794.91    45391.96    468.16 o
   9   7   1     8468.56     8253.09    124.68 o
  11   7   1     8394.05     8300.75    282.21 o
  13   7   1      118.67       71.23     42.32 o
  15   7   1     2849.94     2702.97    147.57 o
 -16   8   1     7289.55     7571.77    440.56 o
 -14   8   1    15030.66    15733.63    315.22 o
 -12   8   1    15362.61    15294.15    232.39 o
 -10   8   1     6139.52     6275.04    108.70 o
  -8   8   1      223.33      224.94     23.51 o
  -6   8   1    20401.60    20159.03    183.54 o
  -4   8   1    47909.34    48470.38    399.71 o
  -2   8   1    57259.16    59659.92    722.97 o
   0   8   1     9458.86     9007.59    134.49 o
   2   8   1     1848.68     1886.59     58.53 o
   4   8   1    13982.55    14288.65    143.03 o
   6   8   1    21256.49    21068.95    193.71 o
   8   8   1    21943.54    22100.34    207.13 o
  10   8   1    22529.71    22174.71    363.06 o
  12   8   1     2170.99     2399.50    212.78 o
  14   8   1      542.92      461.26     71.15 o
 -15   9   1     7888.85     7838.93    222.17 o
 -13   9   1     7372.40     7512.63    200.24 o
 -11   9   1    11276.41    11277.23    189.65 o
  -9   9   1      226.90      238.97     26.46 o
  -7   9   1     3264.44     3295.05     66.06 o
  -5   9   1    24878.84    24932.48    243.96 o
  -3   9   1    46104.74    47162.70    456.05 o
  -1   9   1    17405.95    16168.67    171.85 o
   1   9   1     3953.10     3809.02    104.80 o
   3   9   1     2759.74     2640.39     61.09 o
   5   9   1    15700.68    16087.67    162.64 o
   7   9   1    23796.01    24092.76    222.06 o
   9   9   1    18604.63    18532.96    355.22 o
  11   9   1     3550.24     3549.69    133.93 o
  13   9   1        1.00      -33.45     33.45 o
  15   9   1     2849.81     2903.27    286.95 o
 -16  10   1     3434.30     3109.10    203.38 o
 -14  10   1     6286.75     6717.77    336.28 o
 -12  10   1     5526.96     5782.65    168.82 o
 -10  10   1      284.84      293.10     32.95 o
  -8  10   1     1380.61     1314.69     46.98 o
  -6  10   1     9682.43     9646.28    120.93 o
  -4  10   1    18931.26    18778.36    234.04 o
  -2  10   1    38271.84    37925.10    389.82 o
   0  10   1    21184.94    22297.16    265.98 o
   2  10   1        4.38       32.37     23.36 o
   4  10   1     2133.31     1825.94     55.05 o
   6  10   1    11093.46    11115.21    135.13 o
   8  10   1    30731.26    31861.84    317.08 o
  10  10   1    11713.20    11673.31    228.42 o
  12  10   1      892.35      919.56    114.88 o
  14  10   1     1369.37     1317.65    105.17 o
 -15  11   1     4800.96     4917.34    249.60 o
 -13  11   1     5188.71     5078.87    167.78 o
 -11  11   1     2027.76     2162.12    130.52 o
  -9  11   1      467.08      479.43     34.10 o
  -7  11   1     6431.43     6452.48    101.04 o
  -5  11   1    13111.70    13081.72    232.68 o
  -3  11   1    14935.71    14639.38    202.43 o
  -1  11   1    20432.51    21623.40    453.67 o
   1  11   1     1194.94     1134.88     54.86 o
   3  11   1     1026.92      969.78     74.64 o
   5  11   1     6004.36     5929.65    106.67 o
   7  11   1     7962.95     8130.02    117.67 o
   9  11   1    13597.57    13674.93    217.61 o
  11  11   1     1177.16     1392.51     94.22 o
  13  11   1        0.08      -11.89     37.58 o
 -14  12   1     1267.12     1585.95    156.28 o
 -12  12   1     2317.26     2438.26    167.84 o
 -10  12   1      240.86      250.37     33.64 o
  -8  12   1     3930.36     4085.08     90.27 o
  -6  12   1     1595.31     1539.30     58.06 o
  -4  12   1    14712.34    14304.70    207.98 o
  -2  12   1     9883.81     9553.94    164.58 o
   0  12   1     3078.08     2923.93     86.96 o
   2  12   1      904.75      816.99     51.82 o
   4  12   1       83.32       81.16     20.31 o
   6  12   1     8822.85     8598.98    137.97 o
   8  12   1     7559.42     7706.81    135.27 o
  10  12   1     1117.90     1121.86     68.22 o
  12  12   1       74.93      -12.92     36.13 o
 -13  13   1     1581.11     1751.37    155.42 o
 -11  13   1     1829.41     1867.64    143.86 o
  -9  13   1      423.29      389.35     40.66 o
  -7  13   1     4575.37     4576.27    119.46 o
  -5  13   1      216.24      304.48     71.07 o
  -3  13   1    10149.15     9973.80    228.63 o
  -1  13   1     6771.40     6899.87    367.59 o
   1  13   1      100.32      113.90     34.29 o
   3  13   1      330.55      413.99     43.79 o
   5  13   1     3763.19     3490.16    102.28 o
   7  13   1     4467.42     4547.72    120.50 o
   9  13   1     1542.34     1679.72     95.38 o
  11  13   1      418.70      474.02     93.84 o
 -12  14   1     1067.92     1168.85    135.41 o
 -10  14   1        1.01      -27.99     27.99 o
  -8  14   1     1271.07     1163.60     69.33 o
  -6  14   1     5033.46     4747.23    138.01 o
  -4  14   1      989.71      979.53    135.58 o
  -2  14   1     2286.03     2188.69    244.95 o
   0  14   1      686.81      741.33     81.33 o
   2  14   1      139.87      119.03     30.15 o
   4  14   1      618.72      661.63     54.73 o
   6  14   1      745.17      942.52     63.05 o
   8  14   1      608.97      637.20     57.20 o
  10  14   1      105.09      117.15     41.47 o
  -9  15   1       31.22       98.71     64.43 o
  -7  15   1      231.00      247.58     41.60 o
  -5  15   1     2113.19     2153.31    290.23 o
  -3  15   1       40.62       59.74     51.84 o
  -1  15   1      983.81     1062.01     89.05 o
   1  15   1      247.91      334.17     62.98 o
   3  15   1        0.96       25.33     39.28 o
   5  15   1      442.97      394.98     65.81 o
   7  15   1       31.13       23.43     90.48 o
   9  15   1       31.21      -28.81     50.37 o
  -8  16   1       43.57      136.46     51.17 o
  -6  16   1       47.69      146.56     50.11 o
  -4  16   1      155.36      197.66     56.49 o
  -2  16   1        0.95       13.86     41.24 o
   0  16   1       45.83       -3.33     42.78 o
   2  16   1      448.96      485.49     72.90 o
   4  16   1      177.81      215.76     63.48 o
   6  16   1       54.25       77.43     48.73 o
   8  16   1       24.30      -47.95     47.95 o
  -7  17   1       55.44      115.69     52.14 o
  -5  17   1       12.70        4.19     42.24 o
  -3  17   1       58.92       85.44     46.85 o
  -1  17   1      504.23      467.83     75.87 o
   1  17   1       60.83       70.52     46.92 o
   3  17   1       31.89       30.37     43.64 o
   5  17   1      286.94      369.01     66.54 o
  -4  18   1      440.93      312.18     69.80 o
  -2  18   1      801.35      859.00    105.48 o
   0  18   1      486.20      524.99    118.68 o
   2  18   1        1.64        0.00     50.89 o
 -18   0   2    11131.92    11457.66    402.27 o
 -16   0   2     2321.40     2412.73    168.88 o
 -14   0   2     7541.05     7208.00    264.27 o
 -12   0   2      950.14      804.88     90.04 o
 -10   0   2    74764.86    78806.04   1254.75 o
  -8   0   2    54015.57    51225.17    828.51 o
  -6   0   2    19496.08    17968.25    329.13 o
  -4   0   2     5915.26     5221.35    115.32 o
  -2   0   2      425.22      236.15     22.94 o
   0   0   2      919.62     1134.86     47.35 o
   2   0   2     3711.47     3085.52    166.12 o
   4   0   2    49737.27    47505.01    519.76 o
   6   0   2    24103.94    23050.41    317.66 o
   8   0   2     2885.08     2674.00     79.20 o
  10   0   2      300.50      106.09     63.31 o
  12   0   2     5302.33     4607.25    222.35 o
  14   0   2    18229.60    18654.28    521.98 o
  16   0   2     6615.27     7112.44    325.85 o
 -19   1   2    10269.04    10534.78    279.54 o
 -17   1   2    10876.03    11203.10    270.99 o
 -15   1   2     1214.42     1252.59    180.09 o
 -13   1   2     4272.97     4240.07    138.87 o
 -11   1   2    19522.52    20046.70    312.00 o
  -9   1   2    91024.05    94108.64   1019.28 o
  -7   1   2    92176.03    92436.02    782.37 o
  -5   1   2    18794.27    18085.63    146.08 o
  -3   1   2    48933.52    50396.44    365.45 o
  -1   1   2    18832.45    19902.15    140.88 o
   1   1   2    39989.66    41223.84    309.42 o
   3   1   2    74982.72    74676.05    587.62 o
   5   1   2    57062.80    58192.71    447.67 o
   7   1   2     6453.91     5770.51     92.27 o
   9   1   2      692.94      675.47     63.42 o
  11   1   2     7311.07     7163.61    192.22 o
  13   1   2    13535.71    13015.59    288.10 o
  15   1   2    12760.65    12819.75    304.57 o
 -18   2   2    13302.16    13938.69    316.15 o
 -16   2   2     9295.18     9249.67    233.93 o
 -14   2   2       10.51       13.28     33.69 o
 -12   2   2        5.09       22.19     30.98 o
 -10   2   2    28035.41    28953.08    290.79 o
  -8   2   2    87953.65    90372.52    768.70 o
  -6   2   2    68128.09    68204.30    787.92 o
  -4   2   2    28255.06    29835.57    275.79 o
  -2   2   2      595.75      531.72     17.93 o
   0   2   2    50362.74    53372.54    630.86 o
   2   2   2    42654.03    43950.98    421.37 o
   4   2   2    45515.56    46481.57    364.01 o
   6   2   2    24670.75    25438.80    229.05 o
   8   2   2     1835.98     1584.85     44.73 o
  10   2   2     4553.17     4681.52    339.04 o
  12   2   2     8263.14     8518.61    219.80 o
  14   2   2    10560.43    10902.36    269.91 o
  16   2   2     5099.28     4662.92    193.63 o
 -19   3   2     5194.66     5235.39    196.15 o
 -17   3   2    11580.47    11764.62    218.04 o
 -15   3   2    15603.79    16011.87    312.05 o
 -13   3   2     1856.31     1690.58     92.13 o
 -11   3   2     7094.23     7426.39    169.00 o
  -9   3   2    15669.52    15788.63    143.65 o
  -7   3   2    52425.23    54694.24    372.86 o
  -5   3   2    59578.80    61148.94    447.85 o
  -3   3   2    37814.35    38139.57    289.48 o
  -1   3   2      665.87      515.82     17.35 o
   1   3   2    91314.36    94854.63    870.38 o
   3   3   2    26979.26    27539.49    204.60 o
   5   3   2    24975.61    24108.28    191.75 o
   7   3   2     7566.32     7638.03    114.23 o
   9   3   2     1543.40     1555.18     48.63 o
  11   3   2     5210.36     5461.64    203.20 o
  13   3   2     8907.13     8639.76    231.30 o
  15   3   2     8300.45     8638.65    247.28 o
 -18   4   2     5512.08     5256.46    193.37 o
 -16   4   2    10794.62    10688.67    263.75 o
 -14   4   2     1557.09     1727.10     75.62 o
 -12   4   2     3548.04     3360.38     92.99 o
 -10   4   2     3200.45     3096.33     63.37 o
  -8   4   2    21622.73    21193.02    173.56 o
  -6   4   2   132205.00   142793.67    911.09 o
  -4   4   2    55546.41    58457.57    435.89 o
  -2   4   2     6943.60     7124.13     75.50 o
   0   4   2    43966.65    46031.36    350.42 o
   2   4   2    34238.21    35620.32    254.57 o
   4   4   2    43443.93    45827.71    417.64 o
   6   4   2    16397.71    16300.94    148.86 o
   8   4   2     3957.22     3960.13     65.44 o
  10   4   2    10702.24    10747.95    232.48 o
  12   4   2     2866.80     3086.17    133.30 o
  14   4   2     5956.48     5635.13    189.83 o
  16   4   2     5073.25     5332.15    198.21 o
 -19   5   2     1628.04     1455.88    116.45 o
 -17   5   2     4948.26     4901.31    177.78 o
 -15   5   2     2696.35     2746.24     97.10 o
 -13   5   2     1010.45      850.07     55.66 o
 -11   5   2     5630.89     5823.05    119.61 o
  -9   5   2     1839.13     1788.44     42.04 o
  -7   5   2    13240.44    12176.06    117.40 o
  -5   5   2    43294.27    45658.66    357.88 o
  -3   5   2     7084.03     7286.43     83.89 o
  -1   5   2      456.08      424.99     25.37 o
   1   5   2    22488.41    23415.09    204.06 o
   3   5   2    19479.36    18887.83    158.55 o
   5   5   2    14306.69    13976.37    133.40 o
   7   5   2     7204.65     7446.21     93.82 o
   9   5   2      738.29      628.18     44.31 o
  11   5   2       11.62       13.43     44.42 o
  13   5   2     3938.27     3978.24    155.58 o
  15   5   2     2286.08     2125.21    137.14 o
 -18   6   2     1281.53     1303.10    108.36 o
 -16   6   2     2566.61     2444.05    125.87 o
 -14   6   2     2017.61     1884.11     79.31 o
 -12   6   2       68.77       28.36     24.82 o
 -10   6   2     1076.98      934.73     40.71 o
  -8   6   2     7999.94     7720.06     93.06 o
  -6   6   2     5182.67     4975.04     80.69 o
  -4   6   2     4726.14     5283.01    164.77 o
  -2   6   2      827.47      712.99     23.38 o
   0   6   2     3507.62     3838.54     75.01 o
   2   6   2     3687.06     3531.14     61.99 o
   4   6   2    24011.88    23599.09    196.42 o
   6   6   2     7326.58     7082.95     91.36 o
   8   6   2     1695.00     1832.36     83.71 o
  10   6   2     1471.83     1482.68     87.10 o
  12   6   2     3276.94     2770.77    219.24 o
  14   6   2     1402.59     1434.69    108.07 o
 -17   7   2        5.66        7.26     40.31 o
 -15   7   2      231.12      339.30     46.48 o
 -13   7   2       43.54        2.46     29.69 o
 -11   7   2      628.98      594.03     37.53 o
  -9   7   2     3035.54     2847.44     58.14 o
  -7   7   2      339.14      346.27     23.42 o
  -5   7   2       36.30       31.02     13.64 o
  -3   7   2      278.37      299.27     20.99 o
  -1   7   2      149.45      199.22     38.14 o
   1   7   2     5884.03     7282.25     96.43 o
   3   7   2    11335.91    12583.67    143.24 o
   5   7   2     2486.53     2386.26     51.95 o
   7   7   2      214.34      285.08     24.90 o
   9   7   2     1775.43     1726.70     83.39 o
  11   7   2      294.64      257.96     53.25 o
  13   7   2       65.10       52.79     43.90 o
  15   7   2      199.48      241.11     64.56 o
 -18   8   2      225.17      271.67     64.73 o
 -16   8   2      204.26      294.23     58.85 o
 -14   8   2      854.08      831.91     60.89 o
 -12   8   2      990.73      995.24     63.29 o
 -10   8   2      312.73      292.36     30.57 o
  -8   8   2       40.15       71.44     25.69 o
  -6   8   2      243.67      329.89     34.31 o
  -4   8   2      827.96      757.35     66.30 o
  -2   8   2     2611.72     2721.59     54.81 o
   0   8   2     1413.58     1356.63     51.11 o
   2   8   2      606.11      532.94     33.61 o
   4   8   2      174.75      279.64     23.00 o
   6   8   2     5102.52     5207.93     82.61 o
   8   8   2      329.74      336.16     41.55 o
  10   8   2     2632.65     2257.29    107.10 o
  12   8   2        2.94       25.96     36.57 o
  14   8   2       12.84       14.37     44.07 o
 -17   9   2      556.63      756.52    122.56 o
 -15   9   2        2.13       17.67     40.06 o
 -13   9   2      219.97      159.53     61.04 o
 -11   9   2     2051.99     1918.34     63.62 o
  -9   9   2      199.65      198.83     24.45 o
  -7   9   2     3333.69     3278.45     64.72 o
  -5   9   2     1498.79     1265.00     44.35 o
  -3   9   2     4848.13     4946.52     93.75 o
  -1   9   2     4633.08     4966.41    129.79 o
   1   9   2      357.30      293.27     31.13 o
   3   9   2      324.42      313.62     29.97 o
   5   9   2     2176.73     2012.05     52.84 o
   7   9   2     1309.10     1278.70     51.33 o
   9   9   2     1228.81     1092.37     64.75 o
  11   9   2       33.89       59.83     36.52 o
  13   9   2      301.86      346.02     66.39 o
 -16  10   2      847.08      963.16     89.72 o
 -14  10   2      269.92      405.31     61.78 o
 -12  10   2      665.36      644.60     59.23 o
 -10  10   2     8633.42     8349.51    164.65 o
  -8  10   2     3846.35     3463.97     73.17 o
  -6  10   2     1657.09     1424.56     51.17 o
  -4  10   2     7760.52     7965.79    187.43 o
  -2  10   2        2.91       67.88     38.04 o
   0  10   2      228.27      199.16     30.38 o
   2  10   2       91.27       76.48     19.01 o
   4  10   2     3750.62     3619.37     84.95 o
   6  10   2     6389.66     6061.82    156.78 o
   8  10   2      489.85      433.49     37.36 o
  10  10   2       34.77        5.48     30.51 o
  12  10   2      137.02      153.45     50.40 o
 -15  11   2      680.44      679.12    116.26 o
 -13  11   2       25.06      -28.23     28.23 o
 -11  11   2     1833.83     1797.36     64.76 o
  -9  11   2     7236.33     7119.24    108.84 o
  -7  11   2     9120.07     9004.32    141.58 o
  -5  11   2     1323.06     1251.24     54.71 o
  -3  11   2     1061.77      974.36     89.51 o
  -1  11   2        0.78       23.63     20.65 o
   1  11   2     1266.27     1288.28     59.42 o
   3  11   2     4125.90     4164.47     86.03 o
   5  11   2     6437.73     6376.81    112.98 o
   7  11   2      998.23      891.53     48.53 o
   9  11   2        2.88        7.73     23.79 o
  11  11   2     1193.58     1242.03     92.88 o
 -14  12   2     1470.47     1071.73    135.58 o
 -12  12   2        2.17      -32.66     32.66 o
 -10  12   2     1425.99     1482.12     71.48 o
  -8  12   2    13416.87    13522.49    209.09 o
  -6  12   2    18504.94    18348.19    318.72 o
  -4  12   2     2928.93     3004.14    144.47 o
  -2  12   2     1689.29     1618.38     89.04 o
   0  12   2      695.46      715.56     50.14 o
   2  12   2    10705.13    10085.31    175.60 o
   4  12   2     9623.46     9472.89    171.55 o
   6  12   2     5578.85     5382.50    129.41 o
   8  12   2     1831.54     1745.73     94.09 o
  10  12   2      674.61      681.19    102.29 o
  12  12   2     2235.58     2469.65    181.81 o
 -13  13   2      144.91      154.90     65.38 o
 -11  13   2      990.22     1026.46     67.97 o
  -9  13   2     8969.83     8990.18    152.54 o
  -7  13   2    10490.20    10789.14    384.77 o
  -5  13   2    10168.26    10268.25    307.39 o
  -3  13   2     3916.55     3912.21    139.95 o
  -1  13   2       83.95      115.40     41.02 o
   1  13   2     6587.24     6685.85    142.62 o
   3  13   2    10184.60    10022.69    331.90 o
   5  13   2     7233.60     6948.46    150.70 o
   7  13   2     5396.10     5421.64    135.90 o
   9  13   2      210.36      211.87     68.48 o
  11  13   2      916.76      922.69    121.61 o
 -12  14   2      229.45      174.57     69.17 o
 -10  14   2     3176.17     3200.00    108.27 o
  -8  14   2    10360.36    10878.99    200.22 o
  -6  14   2    16369.58    17025.41    327.73 o
  -4  14   2     7100.55     7373.17    507.32 o
  -2  14   2      103.73      119.25     43.34 o
   0  14   2     4863.48     4641.46    163.59 o
   2  14   2     7142.98     7345.98    156.49 o
   4  14   2    16209.26    16350.68    254.56 o
   6  14   2     6602.30     6899.23    200.48 o
   8  14   2     1723.49     1956.58    203.72 o
  10  14   2      552.36      614.44    105.91 o
 -11  15   2      975.39     1079.94     89.04 o
  -9  15   2     4864.90     5188.12    139.57 o
  -7  15   2    10534.97    11153.77    208.30 o
  -5  15   2    13321.60    13469.00    294.87 o
  -3  15   2     2912.64     2879.08    132.81 o
  -1  15   2       83.03       88.99     43.88 o
   1  15   2     7090.76     7056.11    200.02 o
   3  15   2    20272.44    20277.57    297.33 o
   5  15   2     6016.62     6229.46    152.08 o
   7  15   2     2624.37     2830.92    124.47 o
 -10  16   2     2281.12     3197.59    204.93 o
  -8  16   2     7427.95     7646.20    175.41 o
  -6  16   2     9090.89     9183.90    247.38 o
  -4  16   2     2755.75     2596.43    248.14 o
  -2  16   2      161.45      232.83     72.28 o
   0  16   2     1242.59     1119.64     97.45 o
   2  16   2    11261.21    11290.28    312.65 o
   4  16   2     7670.16     8102.38    232.71 o
   6  16   2     5453.34     6116.81    202.59 o
  -7  17   2     5145.56     5728.62    211.05 o
  -5  17   2     4503.35     4598.17    178.92 o
  -3  17   2      821.93     1048.25    173.96 o
  -1  17   2       44.23       17.52     42.10 o
   1  17   2     5628.82     5809.55    200.20 o
   3  17   2     8113.92     8960.95    316.45 o
   5  17   2     6097.68     6137.89    426.42 o
  -4  18   2     1728.58     1753.19    125.08 o
  -2  18   2       19.27       44.71     63.82 o
   0  18   2      980.24      981.07     99.78 o
 -19   1   3        0.75      -10.02     42.52 o
 -17   1   3      301.38      245.23     75.12 o
 -15   1   3       11.84       29.47     39.76 o
 -13   1   3     5983.95     5555.61    151.60 o
 -11   1   3     3004.62     2808.19    174.65 o
  -9   1   3     4015.69     4032.78    128.17 o
  -7   1   3     2144.66     2166.86     48.06 o
  -5   1   3     8541.95     8756.93     82.31 o
  -3   1   3    51061.05    54235.94    947.12 o
  -1   1   3     4573.04     5237.09     61.25 o
   1   1   3    10315.73    10924.33    109.14 o
   3   1   3     3095.94     3157.07     55.05 o
   5   1   3    10903.09    12019.77    133.94 o
   7   1   3     1018.83      999.65     37.59 o
   9   1   3     1279.23     1140.11     80.01 o
  11   1   3        3.41       33.23     39.78 o
  13   1   3      290.30      209.65     61.79 o
  15   1   3      213.87      272.63     68.54 o
 -20   2   3      334.55      530.77     82.14 o
 -18   2   3       47.28       71.63     46.75 o
 -16   2   3        2.13       44.04     58.22 o
 -14   2   3       23.40       31.38     36.24 o
 -12   2   3     6593.43     6159.32    215.28 o
 -10   2   3     2370.99     1924.45     74.74 o
  -8   2   3     1909.87     2043.21     40.50 o
  -6   2   3     5774.81     5723.89     59.53 o
  -4   2   3     3621.97     3598.63     45.78 o
  -2   2   3   107438.30   116451.32    956.92 o
   0   2   3   110170.97   115747.38    822.70 o
   2   2   3     2445.85     2156.19     39.63 o
   4   2   3      291.82      405.70     40.58 o
   6   2   3      486.80      481.73     28.09 o
   8   2   3      141.25      169.64     21.88 o
  10   2   3      609.72      540.29     67.43 o
  12   2   3      407.57      423.98     66.63 o
  14   2   3      342.00      309.35     68.54 o
 -19   3   3     1403.12     1191.81     78.24 o
 -17   3   3      698.67      676.71     77.41 o
 -15   3   3     2416.10     2234.36    109.53 o
 -13   3   3     5416.52     5035.76    147.59 o
 -11   3   3     9849.63     9349.89    155.89 o
  -9   3   3    37044.64    41379.82    295.75 o
  -7   3   3    16170.74    18527.68    148.33 o
  -5   3   3     6925.37     7513.85     80.71 o
  -3   3   3     5178.58     4671.14     61.32 o
  -1   3   3    45073.04    46557.64    453.78 o
   1   3   3    50105.94    49754.59    382.56 o
   3   3   3      412.61      257.11     16.02 o
   5   3   3       44.65       54.48     12.26 o
   7   3   3       23.49       34.71     16.16 o
   9   3   3     3699.76     3560.42    128.17 o
  11   3   3     6342.70     6191.59    185.15 o
  13   3   3      196.00      216.17     57.87 o
  15   3   3      652.90      730.78     93.99 o
 -20   4   3     3266.95     3460.31    232.18 o
 -18   4   3     1397.22     1474.53     81.79 o
 -16   4   3      335.79      300.50     42.54 o
 -14   4   3     5142.79     4961.02    120.34 o
 -12   4   3     7616.84     7338.80    137.02 o
 -10   4   3    21161.26    21922.35    200.57 o
  -8   4   3    12616.44    12950.59    119.25 o
  -6   4   3      538.51      789.16     26.97 o
  -4   4   3    10807.20    10733.52    110.57 o
  -2   4   3    29661.49    29334.82    362.69 o
   0   4   3    16974.20    16409.19    166.24 o
   2   4   3    31914.89    32323.94    239.16 o
   4   4   3     3786.18     3556.18     70.13 o
   6   4   3      901.70      924.00     32.39 o
   8   4   3     3408.08     3487.26     74.80 o
  10   4   3     4382.01     4320.00    148.19 o
  12   4   3    10010.61     9492.52    632.03 o
  14   4   3     1089.88      967.74     94.10 o
 -19   5   3     3037.62     2911.81    393.73 o
 -17   5   3     1463.54     1373.46     77.14 o
 -15   5   3     1110.99     1054.08     67.99 o
 -13   5   3     8104.60     8117.34    153.41 o
 -11   5   3     9343.95     9375.67    133.35 o
  -9   5   3     8546.21     7608.05     89.08 o
  -7   5   3    25467.54    25873.94    204.14 o
  -5   5   3       23.68       16.34     10.29 o
  -3   5   3    32328.41    33898.00    245.83 o
  -1   5   3    47014.93    48068.28    483.99 o
   1   5   3    36980.07    36325.64    410.39 o
   3   5   3    20360.33    19590.77    166.25 o
   5   5   3     6248.63     6203.21     96.51 o
   7   5   3     2695.21     2505.82     63.68 o
   9   5   3     4526.49     4331.71    142.86 o
  11   5   3    16887.88    17306.08    334.26 o
  13   5   3     3294.73     3386.56    252.11 o
  15   5   3      433.76      463.34    136.79 o
 -18   6   3     2815.33     2766.66    137.97 o
 -16   6   3      131.39       70.55     31.58 o
 -14   6   3     8201.02     8475.63    180.70 o
 -12   6   3     9841.68     9626.45    190.12 o
 -10   6   3    26051.40    26523.03    222.05 o
  -8   6   3    26849.83    26645.95    251.05 o
  -6   6   3    15165.89    16179.97    160.17 o
  -4   6   3    36436.93    37345.75    304.67 o
  -2   6   3    40196.60    38594.42    322.28 o
   0   6   3    56902.45    57816.46    448.27 o
   2   6   3    47952.88    51390.53    448.04 o
   4   6   3    15295.63    15190.18    145.08 o
   6   6   3      253.42      271.31     27.45 o
   8   6   3    11484.53    11421.96    231.63 o
  10   6   3    21414.14    21764.97    560.10 o
  12   6   3     7840.35     7904.38    222.05 o
  14   6   3     2893.66     2993.97    146.66 o
 -19   7   3     5270.12     5515.97    291.00 o
 -17   7   3     1403.96     1419.40     81.36 o
 -15   7   3     1931.42     1810.69     80.78 o
 -13   7   3    14939.72    15610.73    232.41 o
 -11   7   3    15812.70    15935.37    184.86 o
  -9   7   3    22526.69    21950.71    195.37 o
  -7   7   3    23328.96    24169.65    225.93 o
  -5   7   3      180.18      259.75     23.33 o
  -3   7   3    40598.14    40219.47    329.91 o
  -1   7   3    47370.54    47233.99    379.83 o
   1   7   3    47393.36    48162.45    449.59 o
   3   7   3    22392.12    22417.93    221.03 o
   5   7   3     2316.17     2359.79     61.50 o
   7   7   3     1323.21     1325.88     66.84 o
   9   7   3    12987.61    13194.76    208.15 o
  11   7   3    14052.33    14071.53    295.91 o
  13   7   3     5174.59     5117.54    182.39 o
 -18   8   3     2061.71     1972.61    190.09 o
 -16   8   3       50.55       -9.54     28.59 o
 -14   8   3     8362.16     8853.19    174.06 o
 -12   8   3    18451.22    18926.10    257.67 o
 -10   8   3    27591.80    27522.69    239.62 o
  -8   8   3    18534.09    18005.14    171.87 o
  -6   8   3     1157.55     1020.87     38.41 o
  -4   8   3    11380.08    11003.61    160.69 o
  -2   8   3    24272.23    23559.26    265.72 o
   0   8   3    61685.38    63275.03    572.54 o
   2   8   3    40387.57    40493.92    428.24 o
   4   8   3    10954.42    10809.08    141.76 o
   6   8   3     3664.88     3582.55     93.16 o
   8   8   3     9074.23     8981.86    174.86 o
  10   8   3    12726.31    12648.55    271.49 o
  12   8   3     6996.06     7667.82    266.16 o
 -17   9   3      952.80      813.76     85.76 o
 -15   9   3     1928.36     1939.81     86.10 o
 -13   9   3    16397.89    16721.82    279.72 o
 -11   9   3    22035.76    22952.41    247.00 o
  -9   9   3    31540.99    31844.04    269.72 o
  -7   9   3     4009.90     3928.33     77.42 o
  -5   9   3       82.53       85.43     17.47 o
  -3   9   3    16518.86    16106.95    210.33 o
  -1   9   3    45924.47    45972.24    457.22 o
   1   9   3    39559.62    40145.71    475.40 o
   3   9   3    13387.70    13853.59    166.52 o
   5   9   3     2217.91     2269.26     65.19 o
   7   9   3     4613.80     4688.52     97.39 o
   9   9   3    12332.82    12233.55    329.66 o
  11   9   3     8308.19     8144.54    314.29 o
  13   9   3     6796.26     6684.24    213.99 o
 -16  10   3        4.06      -46.23     46.23 o
 -14  10   3     1661.70     1930.50    104.51 o
 -12  10   3    28198.27    28518.22    440.20 o
 -10  10   3    30899.16    31730.60    278.23 o
  -8  10   3    10384.95    10086.07    151.29 o
  -6  10   3       75.51      110.81     30.98 o
  -4  10   3     2658.67     2537.70    169.82 o
  -2  10   3    19963.83    20693.47    435.55 o
   0  10   3    36019.45    36843.43    330.57 o
   2  10   3    18220.42    17956.76    199.88 o
   4  10   3     2878.17     2696.66     70.53 o
   6  10   3      615.23      620.95     41.37 o
   8  10   3     5963.05     6176.98    139.15 o
  10  10   3     5148.85     5328.44    242.79 o
  12  10   3     6760.01     7098.35    216.44 o
 -15  11   3      180.64      140.06     49.19 o
 -13  11   3     4031.25     3960.59    246.93 o
 -11  11   3    24055.97    25335.97    486.35 o
  -9  11   3    10186.71     9885.28    150.07 o
  -7  11   3     3129.72     3019.53     94.32 o
  -5  11   3      941.70      839.66     68.10 o
  -3  11   3     5389.97     5155.56    149.34 o
  -1  11   3    22288.41    22617.63    283.75 o
   1  11   3    19329.55    19250.65    257.50 o
   3  11   3     8011.54     8083.58    153.86 o
   5  11   3      291.54      320.49     46.43 o
   7  11   3      692.92      691.14     53.62 o
   9  11   3     7053.88     7134.79    194.15 o
  11  11   3     8229.37     8711.49    338.10 o
 -14  12   3     1000.95      990.45     88.70 o
 -12  12   3     6030.21     6191.41    183.27 o
 -10  12   3    14358.79    14353.83    195.52 o
  -8  12   3     7283.38     7669.54    174.45 o
  -6  12   3      619.50      680.17     66.75 o
  -4  12   3        7.95       -8.29     29.58 o
  -2  12   3    12303.56    12003.45    326.08 o
   0  12   3    12117.33    11785.06    193.89 o
   2  12   3     8065.89     8090.55    157.41 o
   4  12   3     3347.36     3330.22    100.28 o
   6  12   3      174.81      140.23     32.42 o
   8  12   3     2281.20     2543.03    115.66 o
  10  12   3     5558.59     6277.03    281.00 o
 -15  13   3       91.75       17.25     66.07 o
 -13  13   3     1289.12     1238.68    105.31 o
 -11  13   3     5718.22     5796.24    143.90 o
  -9  13   3     1862.23     1933.11     76.49 o
  -7  13   3     6512.11     6472.47    289.37 o
  -5  13   3       59.83       74.26     37.09 o
  -3  13   3     1123.99      976.41     80.17 o
  -1  13   3     7429.50     7111.26    157.87 o
   1  13   3     2066.88     1980.61     78.91 o
   3  13   3     2422.14     2334.80    217.71 o
   5  13   3      297.67      326.29     47.22 o
   7  13   3      901.67      848.30     62.65 o
   9  13   3     1226.72     1489.02    171.72 o
 -12  14   3      299.91      270.57     86.16 o
 -10  14   3      858.07      918.91     64.69 o
  -8  14   3     1493.49     1487.27     97.70 o
  -6  14   3     1447.33     1249.16     93.15 o
  -4  14   3       18.18       44.62     37.01 o
  -2  14   3     2441.69     2306.25    114.18 o
   0  14   3       10.57       71.08     27.61 o
   2  14   3     4697.98     4692.62    126.78 o
   4  14   3      320.20      255.01     41.75 o
   6  14   3       98.74      229.79     40.27 o
   8  14   3      440.79      476.31     65.69 o
 -11  15   3      114.33      201.18     42.52 o
  -9  15   3      313.73      298.74     44.86 o
  -7  15   3      281.93      256.06     57.07 o
  -5  15   3        7.28       -2.65     35.51 o
  -3  15   3      180.54      128.30     46.00 o
  -1  15   3       42.98       85.58     42.38 o
   1  15   3      390.53      496.23     53.49 o
   3  15   3       24.98       15.80     26.72 o
   5  15   3       76.46       32.05     40.37 o
   7  15   3      190.20      268.10     51.60 o
 -10  16   3       39.06      -16.84     49.68 o
  -8  16   3        1.23       37.37     26.11 o
  -6  16   3      187.09      240.27     56.50 o
  -4  16   3       83.57       37.30     44.76 o
  -2  16   3      401.30      360.92     79.52 o
   0  16   3       39.65       32.40     29.49 o
   2  16   3     1194.15     1188.51     75.52 o
   4  16   3       19.43       13.63     30.18 o
   6  16   3        0.06        4.09     28.54 o
  -7  17   3      410.98      397.40    115.92 o
  -5  17   3       69.82       71.47     49.13 o
  -3  17   3      124.51       82.53     46.27 o
  -1  17   3      815.07      655.87     84.94 o
   1  17   3     1304.15     1468.68    131.44 o
   3  17   3       24.83        2.05     41.66 o
  -4  18   3      115.90      252.72     63.34 o
  -2  18   3     1091.60     1142.47    107.14 o
 -20   0   4      556.09      587.53    114.71 o
 -18   0   4     5285.58     5310.18    249.95 o
 -16   0   4     5540.46     5780.41    242.70 o
 -14   0   4    39300.70    40731.43    773.14 o
 -12   0   4    43176.74    44015.44    776.07 o
 -10   0   4     6795.25     5890.12    178.71 o
  -8   0   4       35.50       45.06     13.67 o
  -6   0   4    32426.95    33248.38    552.08 o
  -4   0   4   119931.91   124369.48   1736.88 o
  -2   0   4    67954.03    69496.02    706.67 o
   0   0   4    37616.38    38477.22    768.48 o
   2   0   4      508.32      450.93     61.93 o
   4   0   4    54730.32    57473.00    645.15 o
   6   0   4    31392.83    30884.31    400.68 o
   8   0   4    14521.04    14055.23    238.61 o
  10   0   4     9443.64     8984.90    316.71 o
  12   0   4     4288.85     4350.40    235.98 o
  14   0   4     1903.69     1682.72    175.09 o
 -21   1   4     1779.88     1736.39    124.96 o
 -19   1   4      877.96      866.33     88.70 o
 -17   1   4    12618.81    12335.28    327.06 o
 -15   1   4    21932.32    21390.22    355.49 o
 -13   1   4    31714.47    31154.98    433.01 o
 -11   1   4    23780.75    25014.07    345.67 o
  -9   1   4     5219.85     5642.76     69.54 o
  -7   1   4     6922.71     6528.28     70.89 o
  -5   1   4    79208.13    82658.77    594.36 o
  -3   1   4    91255.59    94261.62    603.69 o
  -1   1   4     7617.75     7445.88     71.37 o
   1   1   4    16458.37    16567.59    157.28 o
   3   1   4     4784.52     4411.77     71.59 o
   5   1   4    21755.02    21087.34    209.01 o
   7   1   4    30276.81    30089.51    283.33 o
   9   1   4    22993.98    22515.41    378.27 o
  11   1   4     4928.68     4716.41    247.19 o
  13   1   4      105.82      104.30     52.78 o
 -20   2   4       42.53       51.25     44.96 o
 -18   2   4     3555.40     3189.62    140.51 o
 -16   2   4    10504.75    10543.65    240.21 o
 -14   2   4    31398.29    30710.61    441.45 o
 -12   2   4    29775.14    29553.79    405.03 o
 -10   2   4     2925.62     2855.26     42.33 o
  -8   2   4      236.57      229.36     22.46 o
  -6   2   4    23018.92    23239.67    259.31 o
  -4   2   4     7610.66     6852.93     72.11 o
  -2   2   4   165964.16   169434.66   1075.82 o
   0   2   4     8592.10     8747.24     97.10 o
   2   2   4     2072.22     2051.15     46.45 o
   4   2   4    10267.23     9487.82    119.08 o
   6   2   4    28800.33    28673.16    269.89 o
   8   2   4    24313.57    24407.93    295.58 o
  10   2   4    11267.78    10467.79    243.83 o
  12   2   4     2084.94     1999.78    117.36 o
  14   2   4      651.20      629.13     86.75 o
 -19   3   4      260.89      234.33     42.31 o
 -17   3   4     5164.38     4827.32    204.44 o
 -15   3   4     8420.21     8549.40    212.33 o
 -13   3   4    27399.22    27831.20    328.22 o
 -11   3   4    10610.72    10246.40    128.42 o
  -9   3   4      911.89      859.88     33.39 o
  -7   3   4     4612.73     4175.45     76.79 o
  -5   3   4    13816.03    13574.60    165.58 o
  -3   3   4    77028.54    78798.89    580.39 o
  -1   3   4    13447.12    12359.88    137.17 o
   1   3   4     1692.10     1485.88     40.61 o
   3   3   4     1043.66      959.67     33.80 o
   5   3   4    15751.87    15307.45    170.14 o
   7   3   4    24601.37    24530.92    247.34 o
   9   3   4     5720.26     5715.83    169.30 o
  11   3   4     5620.04     5781.54    228.47 o
  13   3   4       37.76       61.12     47.22 o
 -20   4   4        8.74       -4.06     28.77 o
 -18   4   4      814.12      858.89     66.08 o
 -16   4   4    14746.42    14004.66    256.45 o
 -14   4   4    12546.94    12170.97    196.83 o
 -12   4   4    10458.16    10569.29    168.06 o
 -10   4   4     2069.81     1812.57     53.43 o
  -8   4   4     4658.39     4738.72     84.93 o
  -6   4   4     6148.01     5356.62    101.32 o
  -4   4   4    42769.19    43677.18    347.09 o
  -2   4   4    16877.98    16180.09    158.35 o
   0   4   4     9731.29     9972.92    111.47 o
   2   4   4     4845.48     5166.27     93.03 o
   4   4   4     4323.22     4057.35     88.73 o
   6   4   4    13302.79    12807.98    169.75 o
   8   4   4    16159.12    16285.72    230.35 o
  10   4   4     8071.83     7621.59    205.98 o
  12   4   4      672.43      726.76     84.77 o
  14   4   4      319.84      306.36     68.54 o
 -19   5   4       11.73        5.19     37.04 o
 -17   5   4     4320.77     4406.87    126.28 o
 -15   5   4     7634.44     7909.10    159.89 o
 -13   5   4     8829.82     8993.78    367.41 o
 -11   5   4      765.41      714.01     35.99 o
  -9   5   4     3668.67     4018.71     61.20 o
  -7   5   4    12071.95    12436.41    129.91 o
  -5   5   4    29273.21    30911.07    330.66 o
  -3   5   4    11661.51    11709.63    129.44 o
  -1   5   4    17791.52    18640.15    176.48 o
   1   5   4     2354.72     2573.68     55.18 o
   3   5   4      290.08      326.30     25.69 o
   5   5   4     3933.66     3809.63     77.14 o
   7   5   4    13166.47    13339.31    168.29 o
   9   5   4     9196.75     9411.23    224.18 o
  11   5   4      395.85      338.81     62.53 o
  13   5   4       32.00        6.74     40.84 o
 -20   6   4      132.46      152.75     61.05 o
 -18   6   4      661.12      494.37     58.40 o
 -16   6   4     1915.95     1888.09     83.22 o
 -14   6   4     3882.40     4015.82    108.87 o
 -12   6   4     2100.64     2003.56     73.02 o
 -10   6   4     1332.41     1313.89     39.14 o
  -8   6   4     3124.60     2786.08     56.47 o
  -6   6   4    13365.05    13361.50    173.96 o
  -4   6   4    24194.66    25728.41    264.19 o
  -2   6   4     6329.74     6655.40    130.79 o
   0   6   4     2178.74     1948.90     63.87 o
   2   6   4     4813.07     4978.23     86.25 o
   4   6   4     1792.27     1770.15     53.04 o
   6   6   4     3419.42     3411.74     77.87 o
   8   6   4     3541.58     3498.53     99.47 o
  10   6   4       57.49       34.43     40.00 o
  12   6   4       67.89      109.13     45.62 o
 -19   7   4      351.64      372.16     67.80 o
 -17   7   4      169.19      188.63     43.10 o
 -15   7   4     5278.57     5024.92    134.04 o
 -13   7   4       46.08       38.48     26.50 o
 -11   7   4     2343.97     2288.02     61.64 o
  -9   7   4      315.36      267.10     22.43 o
  -7   7   4     2926.73     2867.27     68.34 o
  -5   7   4    23945.83    24085.36    420.68 o
  -3   7   4     9242.18     8187.36    144.96 o
  -1   7   4     5623.55     5990.32     84.63 o
   1   7   4       12.65       -8.66     13.69 o
   3   7   4        8.27       27.59     18.27 o
   5   7   4     2369.47     2383.41     65.26 o
   7   7   4     2705.48     2600.20     77.36 o
   9   7   4      731.22      611.96     69.40 o
  11   7   4       24.86       57.59     41.52 o
  13   7   4      146.97       82.95     64.17 o
 -18   8   4        1.26       -0.20     32.42 o
 -16   8   4      449.16      431.25     52.04 o
 -14   8   4       39.40       22.76     25.16 o
 -12   8   4       22.65        6.97     18.64 o
 -10   8   4      861.84      901.11     39.28 o
  -8   8   4        3.22       -0.41     15.05 o
  -6   8   4     6603.69     7001.82    111.54 o
  -4   8   4      155.06      175.34     23.09 o
  -2   8   4       80.66       84.90     14.02 o
   0   8   4      899.52      963.35     37.08 o
   2   8   4      487.53      513.83     32.90 o
   4   8   4     1559.86     1511.23     53.16 o
   6   8   4      526.65      578.65     40.05 o
   8   8   4      382.69      378.36     49.91 o
  10   8   4        0.20      -39.46     90.99 o
  12   8   4      156.55      131.83     75.30 o
 -17   9   4      633.42      648.07     80.08 o
 -15   9   4      511.77      402.99     63.22 o
 -13   9   4      883.93     1014.54    158.96 o
 -11   9   4        4.29       40.35     22.39 o
  -9   9   4     1060.55     1003.07     53.80 o
  -7   9   4        2.23       17.99     22.82 o
  -5   9   4     1066.02     1208.83     58.69 o
  -3   9   4      245.34      245.03     30.67 o
  -1   9   4      351.85      396.74     36.98 o
   1   9   4      127.84      185.64     23.65 o
   3   9   4      773.83      802.96     42.33 o
   5   9   4       98.87      165.32     27.58 o
   7   9   4     4737.72     4607.66    100.26 o
   9   9   4      481.10      553.87     67.76 o
  11   9   4      459.62      481.08     72.38 o
 -18  10   4      878.89      954.95    140.76 o
 -16  10   4      859.85      913.12     88.31 o
 -14  10   4     4116.51     3944.19    145.94 o
 -12  10   4      461.91      497.49     49.24 o
 -10  10   4      731.28      617.70     41.26 o
  -8  10   4      949.74      814.78     52.48 o
  -6  10   4     9883.36     9769.59    172.64 o
  -4  10   4     2011.63     1956.41    107.55 o
  -2  10   4     3416.95     3660.91     94.22 o
   0  10   4      313.33      287.48     35.05 o
   2  10   4      322.41      249.71     34.49 o
   4  10   4     4224.42     4237.86    221.60 o
   6  10   4     3283.40     3409.40    100.60 o
   8  10   4     1542.75     1512.07     89.87 o
  10  10   4      593.88      729.67    115.06 o
 -17  11   4     2458.92     2327.69    187.85 o
 -15  11   4     4151.02     4163.63    158.93 o
 -13  11   4     6187.45     5834.60    177.72 o
 -11  11   4     5790.85     5598.74    195.52 o
  -9  11   4        3.60       12.88     27.02 o
  -7  11   4       15.90       51.74     28.76 o
  -5  11   4    19449.47    18442.19    312.83 o
  -3  11   4    19405.59    18863.63    254.00 o
  -1  11   4     1167.46     1191.71     59.34 o
   1  11   4     1202.35     1277.93     62.35 o
   3  11   4     1614.20     1520.18     68.11 o
   5  11   4     7135.35     7049.45    216.43 o
   7  11   4     6435.38     6555.92    148.07 o
   9  11   4     3507.93     3668.86    212.17 o
 -16  12   4     4366.46     5072.65    264.27 o
 -14  12   4     7636.02     7328.72    226.92 o
 -12  12   4     8495.76     8158.06    169.06 o
 -10  12   4       86.71       81.01     23.41 o
  -8  12   4     1898.70     1984.46     81.92 o
  -6  12   4     2138.25     2134.43    101.84 o
  -4  12   4    12109.89    12085.59    252.09 o
  -2  12   4    11039.52    10731.86    185.15 o
   0  12   4     1699.81     1659.23     71.24 o
   2  12   4      200.84      219.27     35.58 o
   4  12   4     5942.97     5774.80    197.41 o
   6  12   4     5792.19     5675.82    139.21 o
   8  12   4     4165.70     4907.59    164.60 o
  10  12   4     1381.83     1568.52    157.32 o
 -15  13   4     6771.76     7114.05    315.67 o
 -13  13   4     8173.57     8138.79    222.61 o
 -11  13   4     3290.46     3051.17    104.58 o
  -9  13   4      371.58      409.90     49.30 o
  -7  13   4     7701.61     7494.27    276.34 o
  -5  13   4     5880.29     5307.11    176.90 o
  -3  13   4    15403.41    16112.96    406.58 o
  -1  13   4    11179.78    11167.57    196.04 o
   1  13   4      316.65      424.30     47.18 o
   3  13   4     4022.26     3936.93    140.76 o
   5  13   4     5735.45     5626.13    141.51 o
   7  13   4     5456.28     5724.92    221.75 o
   9  13   4     4524.57     5072.13    254.26 o
 -14  14   4     9449.42    10138.05    498.35 o
 -12  14   4     4702.22     4884.28    182.35 o
 -10  14   4     2499.56     2675.69     86.07 o
  -8  14   4     2045.88     1988.08    224.51 o
  -6  14   4     7707.58     7613.40    206.92 o
  -4  14   4     9465.13     9403.86    576.66 o
  -2  14   4    12195.49    12348.88    215.21 o
   0  14   4     9677.54     9508.55    186.57 o
   2  14   4     1807.97     1494.54     77.08 o
   4  14   4     2611.30     2646.99     98.71 o
   6  14   4     6468.78     6594.18    160.86 o
 -11  15   4     2299.22     2376.09     99.06 o
  -9  15   4       11.55       50.06     28.30 o
  -7  15   4     5061.89     4977.72    172.99 o
  -5  15   4     8818.88     8500.27    229.13 o
  -3  15   4     8601.88     9034.66    368.71 o
  -1  15   4     6284.53     6094.94    217.37 o
   1  15   4      561.08      516.87     59.02 o
   3  15   4      436.88      512.67     55.62 o
   5  15   4     3598.58     3828.90    156.78 o
 -10  16   4     1202.52     1075.09     88.61 o
  -8  16   4      707.07      825.45     86.28 o
  -6  16   4     6523.00     6758.62    210.95 o
  -4  16   4    10611.06    10919.98    274.92 o
  -2  16   4     7513.78     7914.66    231.24 o
   0  16   4     3493.61     3733.64    121.79 o
   2  16   4       41.51       12.48     27.46 o
   4  16   4     2541.78     2616.67    171.24 o
  -7  17   4     2121.29     2244.74    128.25 o
  -5  17   4    11521.07    12157.89    526.90 o
  -3  17   4     5720.21     5702.37    361.30 o
  -1  17   4     4065.29     4199.69    343.79 o
   1  17   4      378.11      529.87     60.13 o
 -21   1   5       71.96       87.54     53.18 o
 -19   1   5      254.54      281.47     77.28 o
 -17   1   5     4076.36     3979.90    335.94 o
 -15   1   5     4474.97     4633.20    294.45 o
 -13   1   5     6157.47     5743.05    143.68 o
 -11   1   5     7207.74     7665.91    120.17 o
  -9   1   5     2896.00     3199.79     58.86 o
  -7   1   5     6994.89     6836.98     87.73 o
  -5   1   5     2919.42     2618.62     52.51 o
  -3   1   5    25484.69    28622.10    207.32 o
  -1   1   5      863.62      789.29     47.16 o
   1   1   5      790.55      761.62     30.92 o
   3   1   5     2302.75     2263.20     54.86 o
   5   1   5     3995.41     4088.53     79.48 o
   7   1   5     2916.32     2618.32     67.53 o
   9   1   5        0.87      -35.43     36.22 o
  11   1   5      189.21      121.92     51.92 o
  13   1   5      409.05      487.03     80.69 o
 -20   2   5      572.47      769.35     87.46 o
 -18   2   5     3619.06     3859.16    149.76 o
 -16   2   5     2373.64     2456.57    109.78 o
 -14   2   5      277.17      223.73     50.46 o
 -12   2   5     4009.95     4089.81    113.44 o
 -10   2   5     5800.49     5558.60     70.45 o
  -8   2   5    41854.83    44857.79    314.05 o
  -6   2   5    12361.09    11380.56    111.76 o
  -4   2   5    10905.30    10607.70    110.84 o
  -2   2   5     7546.69     7811.79     81.36 o
   0   2   5     3654.52     3283.79     57.70 o
   2   2   5    12455.69    12704.49    142.50 o
   4   2   5     6335.49     5921.55     94.85 o
   6   2   5     4702.63     4341.93     85.65 o
   8   2   5      113.28      140.49     42.59 o
  10   2   5        4.37      -16.08     36.96 o
  12   2   5     1946.38     1833.18    118.45 o
 -21   3   5      667.42      683.81     67.38 o
 -19   3   5     2881.52     2979.72    109.29 o
 -17   3   5     2914.25     2716.32     96.76 o
 -15   3   5     2771.97     2491.67     85.95 o
 -13   3   5     1834.56     1675.11     77.66 o
 -11   3   5     1195.97     1317.64     33.68 o
  -9   3   5     9176.26     8670.06     90.68 o
  -7   3   5    39931.05    42119.81    330.58 o
  -5   3   5    18965.30    19205.84    151.89 o
  -3   3   5    27508.50    29150.58    215.37 o
  -1   3   5     6815.02     7228.98     88.97 o
   1   3   5     4804.37     4542.00     74.17 o
   3   3   5     8218.02     8096.41    117.38 o
   5   3   5    14991.90    15260.35    177.28 o
   7   3   5     4868.48     4477.56     91.06 o
   9   3   5      453.29      366.62     59.74 o
  11   3   5     1114.85     1102.79    141.19 o
  13   3   5     1465.11     1316.42    111.67 o
 -20   4   5     3243.35     3381.66    121.13 o
 -18   4   5     6465.57     6263.29    152.81 o
 -16   4   5     9102.46     9240.68    176.59 o
 -14   4   5     1080.76      946.68     55.85 o
 -12   4   5      639.67      627.09     42.69 o
 -10   4   5    11792.21    12371.03    120.57 o
  -8   4   5    22260.35    21692.24    195.31 o
  -6   4   5    58403.43    59443.80    452.25 o
  -4   4   5    31709.58    31793.93    270.94 o
  -2   4   5    23041.00    24904.26    214.57 o
   0   4   5     7415.58     6869.39    101.36 o
   2   4   5    21364.93    20565.47    204.89 o
   4   4   5    16129.22    16559.68    207.92 o
   6   4   5     8952.96     8793.01    196.49 o
   8   4   5     2276.04     2189.03    214.24 o
  10   4   5      841.74      834.06     92.72 o
  12   4   5     2485.81     2628.11    138.66 o
 -19   5   5     5571.12     5641.22    151.07 o
 -17   5   5    10550.72    10833.74    202.16 o
 -15   5   5     8864.51     8713.40    166.49 o
 -13   5   5      109.16      187.14     32.91 o
 -11   5   5    11279.28    11088.07    117.04 o
  -9   5   5    36595.02    36834.99    307.30 o
  -7   5   5    43915.06    46287.70    366.98 o
  -5   5   5    21295.53    22370.64    210.52 o
  -3   5   5     1136.42     1123.82     37.61 o
  -1   5   5     9852.00    10806.26    121.35 o
   1   5   5    32307.38    33885.37    298.41 o
   3   5   5    16520.26    16231.11    181.13 o
   5   5   5    11939.92    12195.88    201.03 o
   7   5   5     2742.99     2729.71     73.33 o
   9   5   5     1148.12     1028.74     86.08 o
  11   5   5     2647.09     2733.28    266.85 o
 -20   6   5     2618.93     2693.03    119.86 o
 -18   6   5     9032.10     8904.69    189.52 o
 -16   6   5    21883.21    22356.64    480.18 o
 -14   6   5     1915.48     2026.29     88.52 o
 -12   6   5     1961.78     1780.57     54.04 o
 -10   6   5    12014.74    12081.69    126.22 o
  -8   6   5    37558.63    38534.43    331.52 o
  -6   6   5    42546.61    42211.71    370.38 o
  -4   6   5    41837.37    41595.33    352.10 o
  -2   6   5      123.71       61.85     13.43 o
   0   6   5     4465.52     4260.40    101.93 o
   2   6   5    13958.27    14201.60    169.38 o
   4   6   5    23032.22    23734.51    245.06 o
   6   6   5     5507.94     5260.56    101.56 o
   8   6   5    10183.29    10144.61    259.72 o
  10   6   5     2614.21     2732.67    128.47 o
  12   6   5     2439.85     2320.07    134.63 o
 -19   7   5     6117.14     6251.05    202.88 o
 -17   7   5    15690.06    16455.05    264.70 o
 -15   7   5     6667.56     7036.37    150.76 o
 -13   7   5     1297.11     1468.80     65.09 o
 -11   7   5    13216.17    13468.70    141.73 o
  -9   7   5    25460.02    26448.53    296.94 o
  -7   7   5    51485.49    51812.65    415.53 o
  -5   7   5    35224.23    33817.17    353.46 o
  -3   7   5    12745.20    13412.64    157.99 o
  -1   7   5     2107.76     2122.73     50.96 o
   1   7   5    17346.65    17937.98    243.93 o
   3   7   5    13171.75    13348.87    165.82 o
   5   7   5    35379.49    35921.10    528.96 o
   7   7   5     8452.89     8755.12    140.92 o
   9   7   5     1806.63     1839.34    105.20 o
  11   7   5     1123.47     1340.20    102.86 o
 -18   8   5     9269.90     9098.66    244.93 o
 -16   8   5    13012.49    13523.57    288.61 o
 -14   8   5     1998.99     2080.88    149.81 o
 -12   8   5      331.99      310.48     37.27 o
 -10   8   5    18626.10    18682.47    246.09 o
  -8   8   5    36619.78    36571.22    383.68 o
  -6   8   5    34663.14    34631.92    369.02 o
  -4   8   5    19175.31    19429.47    209.05 o
  -2   8   5      175.33      208.16     28.27 o
   0   8   5    12493.99    13287.45    218.07 o
   2   8   5     9616.10     9665.82    162.52 o
   4   8   5    16515.02    16531.54    218.60 o
   6   8   5    22797.49    22988.58    256.16 o
   8   8   5      218.39      261.35     46.31 o
  10   8   5      145.96       56.58     48.30 o
 -19   9   5     9212.94    10326.41    312.74 o
 -17   9   5     9126.01     9034.10    241.57 o
 -15   9   5     7720.67     7607.70    206.69 o
 -13   9   5      270.89      348.61     52.68 o
 -11   9   5      806.91      814.44     43.86 o
  -9   9   5    22249.35    22120.16    273.43 o
  -7   9   5    50252.48    49577.54    498.65 o
  -5   9   5    25826.03    25142.48    300.08 o
  -3   9   5     4959.59     4850.77    106.69 o
  -1   9   5     1795.12     1701.18     64.85 o
   1   9   5     6384.60     5769.14    224.34 o
   3   9   5    31446.01    31765.51    473.22 o
   5   9   5    17446.43    17988.44    254.66 o
   7   9   5     4129.20     4174.52    143.45 o
   9   9   5      222.30      280.48     79.52 o
  11   9   5     3177.89     3108.24    213.21 o
 -18  10   5     8044.53     8861.60    251.15 o
 -16  10   5     2761.74     2832.02    144.38 o
 -14  10   5     2477.60     2235.18    110.28 o
 -12  10   5      328.79      364.34     42.36 o
 -10  10   5     8786.63     8331.72    154.84 o
  -8  10   5    10002.58     9420.93    232.17 o
  -6  10   5    28904.47    28798.64    339.79 o
  -4  10   5    11188.72    11561.86    228.94 o
  -2  10   5      279.79      237.17     32.62 o
   0  10   5     4039.84     3979.68    102.88 o
   2  10   5    19705.04    19613.33    283.35 o
   4  10   5    17527.22    17766.09    255.82 o
   6  10   5     5512.77     5755.73    136.21 o
   8  10   5      711.52      793.52     76.36 o
  10  10   5       66.46       71.59     58.65 o
 -17  11   5     4238.22     4446.23    274.19 o
 -15  11   5     2967.45     2749.95    151.88 o
 -13  11   5      807.22      793.32     74.83 o
 -11  11   5     2918.78     2742.56     92.37 o
  -9  11   5    17375.28    16885.15    244.43 o
  -7  11   5     7776.70     7603.96    152.82 o
  -5  11   5    13830.03    14182.69    268.82 o
  -3  11   5      850.05      841.41    135.51 o
  -1  11   5     1329.99     1264.58     92.01 o
   1  11   5     6205.01     6296.16    138.94 o
   3  11   5    16761.29    16714.99    249.65 o
   5  11   5     4892.21     4863.33    126.41 o
   7  11   5     1027.31     1182.40    161.46 o
   9  11   5      173.62      149.21     70.38 o
 -16  12   5     2847.39     2970.03    276.26 o
 -14  12   5     2704.62     2714.15    186.38 o
 -12  12   5     2078.31     2004.92    206.09 o
 -10  12   5     1283.36     1312.78     68.78 o
  -8  12   5     8595.61     8190.95    165.44 o
  -6  12   5     7134.99     6555.09    250.64 o
  -4  12   5     2316.73     2008.07    160.25 o
  -2  12   5      225.82      160.92     42.32 o
   0  12   5     2199.76     1945.45     77.81 o
   2  12   5     7822.05     7769.59    353.51 o
   4  12   5     5116.33     5123.66    132.12 o
   6  12   5     1460.22     1541.48     76.59 o
   8  12   5     1394.15     1664.32    129.46 o
 -15  13   5     1803.33     1768.47    113.21 o
 -13  13   5       48.48       -1.81     31.91 o
 -11  13   5      497.07      414.84     48.63 o
  -9  13   5     2516.51     2414.91     92.86 o
  -7  13   5     4359.54     3995.41    144.54 o
  -5  13   5      530.73      517.19     64.33 o
  -3  13   5      350.33      374.17     44.57 o
  -1  13   5        2.74       17.43     23.61 o
   1  13   5     2018.38     2051.49     84.85 o
   3  13   5     4565.92     4408.27    124.93 o
   5  13   5     1433.89     1461.86     77.30 o
   7  13   5      830.36      981.12     87.36 o
 -14  14   5      609.62      527.93     74.07 o
 -12  14   5        8.34       -9.60     26.73 o
 -10  14   5     1210.87     1231.53     75.52 o
  -8  14   5     1467.03     1328.78     94.20 o
  -6  14   5     1421.97     1469.37    117.47 o
  -4  14   5      574.00      493.56     69.33 o
  -2  14   5      211.58      212.19     37.88 o
   0  14   5      354.34      328.92     45.05 o
   2  14   5      291.74      288.05     46.92 o
   4  14   5      804.32      882.48     67.82 o
   6  14   5     2327.48     2448.33    101.60 o
 -13  15   5      171.51      176.86     53.28 o
 -11  15   5        4.26       10.97     29.20 o
  -9  15   5       19.26       21.63     36.65 o
  -7  15   5       32.39       51.97     37.35 o
  -5  15   5     1100.92     1172.91     94.69 o
  -3  15   5        4.80       -5.39     42.09 o
  -1  15   5       95.10      117.78     32.39 o
   1  15   5      688.43      740.90     81.12 o
   3  15   5      278.21      314.86     47.06 o
   5  15   5     1002.08     1050.98     80.61 o
 -10  16   5      321.04      378.00     50.04 o
  -8  16   5       82.50       53.15     46.49 o
  -6  16   5       89.66       54.67     55.29 o
  -4  16   5       59.10       80.14     48.21 o
  -2  16   5       39.77       55.59     45.91 o
   0  16   5      238.05      279.79     44.97 o
   2  16   5        1.68       35.09     28.96 o
  -7  17   5      252.84      334.21     68.06 o
  -5  17   5      190.74      290.85     63.17 o
  -3  17   5       76.87       80.99     49.03 o
  -1  17   5      123.11      225.10     44.35 o
 -22   0   6    10611.17    10713.85    404.34 o
 -20   0   6    15789.41    15620.55    465.05 o
 -18   0   6     9478.45     9535.69    326.37 o
 -16   0   6     1835.99     1681.51    124.03 o
 -14   0   6     4055.31     4041.80    173.71 o
 -12   0   6    41418.49    43257.32    742.95 o
 -10   0   6    58672.55    61271.72    653.67 o
  -8   0   6    24509.36    23238.24    281.90 o
  -6   0   6     3208.64     2981.11    104.36 o
  -4   0   6     8445.69     8592.87    107.18 o
  -2   0   6    22238.96    20835.99    451.44 o
   0   0   6   118971.88   120610.88   1287.27 o
   2   0   6    43833.40    42161.96    508.02 o
   4   0   6    16359.48    16556.68    264.74 o
   6   0   6       51.08       51.88     27.79 o
   8   0   6     4444.51     3854.12    200.44 o
  10   0   6    16404.54    16691.42    483.51 o
  12   0   6    11620.86    11937.03    425.21 o
 -21   1   6    13357.89    13880.22    448.32 o
 -19   1   6     8237.95     8673.77    228.27 o
 -17   1   6     5323.07     5002.90    165.51 o
 -15   1   6      114.86      162.14     45.45 o
 -13   1   6    19038.49    18816.44    289.91 o
 -11   1   6    28133.45    27966.01    271.26 o
  -9   1   6    78758.78    83105.71    609.33 o
  -7   1   6    12409.09    12743.31    149.91 o
  -5   1   6     5749.31     6562.86     70.50 o
  -3   1   6    31439.17    32045.01    212.01 o
  -1   1   6    47041.81    47107.19    377.06 o
   1   1   6    73015.00    74028.65    571.85 o
   3   1   6    37357.11    38062.12    337.12 o
   5   1   6      983.92      963.52     43.24 o
   7   1   6      363.76      367.56     33.61 o
   9   1   6     8005.63     7938.92    217.36 o
  11   1   6    13464.02    13207.27    338.44 o
 -20   2   6    11134.77    11042.60    270.73 o
 -18   2   6     3429.12     3312.00    133.68 o
 -16   2   6     2612.53     2785.84    114.38 o
 -14   2   6     9414.15     9457.36    370.61 o
 -12   2   6    33036.90    34330.92    338.28 o
 -10   2   6    29754.34    28850.17    221.83 o
  -8   2   6    57578.54    61330.66    464.78 o
  -6   2   6    10487.52    10901.79    137.36 o
  -4   2   6    41388.67    43307.88    304.58 o
  -2   2   6    47187.10    47434.07    301.90 o
   0   2   6    35884.42    36897.38    313.46 o
   2   2   6    52349.98    52659.18    432.84 o
   4   2   6     4676.79     4088.19     82.32 o
   6   2   6       25.63       41.01     19.17 o
   8   2   6     6981.14     6783.91    191.63 o
  10   2   6     5521.43     5609.55    189.40 o
  12   2   6     8178.10     8584.54    253.75 o
 -21   3   6     7656.43     7811.90    187.23 o
 -19   3   6     8442.60     8395.10    181.63 o
 -17   3   6      720.14      589.55     52.86 o
 -15   3   6       16.96       29.57     22.81 o
 -13   3   6    27972.16    28186.14    322.64 o
 -11   3   6    44949.27    45866.67    332.48 o
  -9   3   6    30017.52    30044.57    254.77 o
  -7   3   6    11975.72    12529.07    141.73 o
  -5   3   6     7732.26     8577.58    104.23 o
  -3   3   6     6237.75     5844.07     69.07 o
  -1   3   6    47616.77    49664.58    398.00 o
   1   3   6    52596.75    54007.36    439.03 o
   3   3   6    12570.78    11992.17    163.55 o
   5   3   6     1857.07     1752.75     57.32 o
   7   3   6     5446.50     5451.04    105.57 o
   9   3   6     4261.32     3974.69    184.31 o
  11   3   6     7479.36     7853.86    233.55 o
 -20   4   6     6352.22     6587.50    166.98 o
 -18   4   6     4192.28     4050.65    121.52 o
 -16   4   6      146.39      165.45     34.60 o
 -14   4   6     4238.99     3945.04    101.40 o
 -12   4   6     7040.31     6638.00     99.32 o
 -10   4   6    36879.21    39948.08    297.54 o
  -8   4   6    15566.63    15093.58    197.29 o
  -6   4   6     4928.08     4844.95    121.81 o
  -4   4   6     3679.75     4053.63     70.02 o
  -2   4   6    40048.69    40793.44    334.13 o
   0   4   6    10551.71    10792.75    130.17 o
   2   4   6    14847.17    14705.42    169.33 o
   4   4   6     2454.78     2443.47     65.97 o
   6   4   6        4.16       -1.14     18.23 o
   8   4   6     2710.76     2765.85    123.99 o
  10   4   6     4200.36     3905.35    158.40 o
  12   4   6     1650.21     1564.73    171.64 o
 -21   5   6     1864.14     1904.76     98.10 o
 -19   5   6     2020.18     2025.54     92.12 o
 -17   5   6     1171.13     1053.53     68.73 o
 -15   5   6     1366.91     1266.30     63.89 o
 -13   5   6     6312.55     6029.49    127.95 o
 -11   5   6    19891.19    20978.23    224.70 o
  -9   5   6     2267.57     1758.97     57.64 o
  -7   5   6     4200.15     4164.82     58.68 o
  -5   5   6        1.98       -7.35     11.43 o
  -3   5   6    14311.66    15180.20    165.46 o
  -1   5   6    13115.62    12334.63    157.04 o
   1   5   6     4553.56     4230.89     90.41 o
   3   5   6     4950.68     4710.23    104.53 o
   5   5   6      203.37      167.53     30.52 o
   7   5   6      905.33      931.21     91.13 o
   9   5   6     1161.94     1127.88    104.19 o
  11   5   6     1155.91     1258.21    151.19 o
 -20   6   6      478.72      469.21     75.55 o
 -18   6   6      922.48      779.82     80.48 o
 -16   6   6      354.28      339.67     44.55 o
 -14   6   6     2088.94     1923.79     74.21 o
 -12   6   6     3544.88     3415.97     73.65 o
 -10   6   6      720.57      558.88     29.92 o
  -8   6   6     1680.16     1670.99     56.66 o
  -6   6   6     1634.48     1570.35     55.67 o
  -4   6   6      357.23      360.86     27.30 o
  -2   6   6     1558.35     1645.98     57.68 o
   0   6   6     4227.75     3952.82     74.69 o
   2   6   6      290.89      272.72     27.97 o
   4   6   6     4765.02     4891.96    120.11 o
   6   6   6       62.45       26.72     20.32 o
   8   6   6      306.02      369.17     61.49 o
  10   6   6     1427.46     1451.37    179.92 o
 -19   7   6       77.95       33.88     90.65 o
 -17   7   6       17.07       76.89     35.17 o
 -15   7   6      943.23      906.16     75.45 o
 -13   7   6        1.82        9.57     32.34 o
 -11   7   6       28.01       36.71     17.46 o
  -9   7   6      149.75      175.71     26.75 o
  -7   7   6        1.11       15.79     17.29 o
  -5   7   6      581.12      441.16     30.83 o
  -3   7   6     1446.34     1363.58     66.44 o
  -1   7   6      158.63      145.08     26.46 o
   1   7   6        4.71      -15.57     15.57 o
   3   7   6     1704.64     1645.13     66.94 o
   5   7   6     1550.28     1449.19     56.49 o
   7   7   6      327.30      370.10     53.49 o
   9   7   6      405.45      429.17     91.08 o
 -20   8   6      355.91      374.13     71.57 o
 -18   8   6      429.21      250.73     56.03 o
 -16   8   6      445.75      322.90     55.00 o
 -14   8   6      164.90      141.90     39.69 o
 -12   8   6        5.96      -13.85     17.05 o
 -10   8   6       11.36       27.47     22.10 o
  -8   8   6      159.38      249.91     32.68 o
  -6   8   6     2141.83     1948.44     69.12 o
  -4   8   6     2437.73     2499.12     65.77 o
  -2   8   6     1991.82     1964.75     68.16 o
   0   8   6       67.37      116.40     26.18 o
   2   8   6      716.27      732.08     49.88 o
   4   8   6      131.70      105.10     27.80 o
   6   8   6      227.79      196.81     34.49 o
   8   8   6       56.94       66.41     52.27 o
  10   8   6       65.72       91.77     62.10 o
 -19   9   6     1039.48     1277.10    107.06 o
 -17   9   6      982.54      807.10     84.33 o
 -15   9   6      351.11      285.14     53.33 o
 -13   9   6     2957.42     2602.61    110.92 o
 -11   9   6       74.47       78.26     27.02 o
  -9   9   6      424.96      416.68     41.94 o
  -7   9   6     2114.09     1892.95    184.68 o
  -5   9   6        4.02       10.30     19.90 o
  -3   9   6     3729.68     3589.21     93.73 o
  -1   9   6     3973.10     3753.72     98.77 o
   1   9   6     1467.23     1232.65     59.79 o
   3   9   6      452.09      449.18     55.98 o
   5   9   6        0.79       26.63     27.91 o
   7   9   6      781.15      671.34    107.72 o
   9   9   6       55.85      165.94     68.65 o
 -18  10   6     1001.55      942.77     94.77 o
 -16  10   6      262.40      356.57     75.30 o
 -14  10   6     1124.72     1040.27     82.28 o
 -12  10   6     2785.83     2741.21     90.69 o
 -10  10   6      464.72      460.37     51.87 o
  -8  10   6     1584.76     1464.04     67.23 o
  -6  10   6     1280.83     1371.21    100.02 o
  -4  10   6     1776.46     1635.36     67.13 o
  -2  10   6     3471.95     3355.01    142.65 o
   0  10   6     4413.03     4377.49    112.72 o
   2  10   6     4566.11     4309.72    113.79 o
   4  10   6      177.89      199.22     35.04 o
   6  10   6      169.08      210.12     36.63 o
   8  10   6      429.22      567.17    104.19 o
 -17  11   6      568.27      486.51     76.40 o
 -15  11   6      211.02      162.18     49.11 o
 -13  11   6     3471.08     3278.87    130.88 o
 -11  11   6      374.14      379.63     43.81 o
  -9  11   6     5635.67     5245.61    126.17 o
  -7  11   6        4.06        1.60     22.74 o
  -5  11   6      292.33      208.55     45.92 o
  -3  11   6     2946.62     2992.80     93.16 o
  -1  11   6     3002.33     2917.36     99.34 o
   1  11   6     6368.78     6071.95    139.75 o
   3  11   6      859.08      775.42     58.92 o
   5  11   6      598.39      660.84     56.99 o
   7  11   6       15.34       69.47     33.51 o
 -16  12   6        6.19       13.91     42.28 o
 -14  12   6      398.18      387.93     64.49 o
 -12  12   6     4438.90     4485.88    123.88 o
 -10  12   6     6546.99     6171.43    143.33 o
  -8  12   6     6189.15     5978.62    140.52 o
  -6  12   6      195.93      218.45     50.37 o
  -4  12   6     2077.88     2011.55     79.36 o
  -2  12   6     4072.00     4074.58    113.17 o
   0  12   6    10630.66    10504.57    194.14 o
   2  12   6     3307.17     3178.37    105.10 o
   4  12   6     1780.27     1796.87     81.60 o
   6  12   6        0.37        4.71     37.60 o
 -15  13   6      272.76      233.79     58.59 o
 -13  13   6     2966.85     2791.28    103.69 o
 -11  13   6    11607.49    11733.32    214.39 o
  -9  13   6     5893.97     5760.66    185.18 o
  -7  13   6      585.59      606.41     68.54 o
  -5  13   6      499.68      458.15     61.57 o
  -3  13   6     2556.75     2488.30     92.19 o
  -1  13   6     6300.93     6637.40    153.68 o
   1  13   6     8135.31     8166.48    175.13 o
   3  13   6     4332.29     4392.26    128.67 o
   5  13   6        7.86       16.44     28.20 o
 -14  14   6     1040.81      978.65     91.04 o
 -12  14   6     4832.49     4873.05    197.36 o
 -10  14   6    11408.14    11076.05    248.47 o
  -8  14   6     4101.60     3814.81    204.24 o
  -6  14   6       93.66       80.10     38.31 o
  -4  14   6      876.95      844.12     81.98 o
  -2  14   6     5046.05     4911.21    135.13 o
   0  14   6     7685.25     7751.21    230.77 o
   2  14   6     5304.44     5607.68    148.85 o
   4  14   6     1491.34     1406.15     83.17 o
 -13  15   6     2053.97     1735.20    111.46 o
 -11  15   6    14151.22    14186.87    313.80 o
  -9  15   6     6621.04     6486.09    199.95 o
  -7  15   6     2371.81     2285.97    188.54 o
  -5  15   6      237.33      211.95     55.71 o
  -3  15   6     1579.08     1686.08     98.94 o
  -1  15   6    11223.58    11003.73    215.83 o
   1  15   6     7004.56     7529.50    178.33 o
   3  15   6     2617.79     2578.79    105.37 o
 -10  16   6     6886.60     7138.87    218.20 o
  -8  16   6     4299.19     4337.06    171.30 o
  -6  16   6      775.61      743.53     87.58 o
  -4  16   6      523.00      567.69    124.63 o
  -2  16   6     7247.34     7379.73    179.05 o
   0  16   6     3734.41     4033.42    183.55 o
  -7  17   6     2237.06     1969.51    186.13 o
  -5  17   6      265.50      273.01     76.16 o
  -3  17   6     1928.08     1962.41    188.54 o
 -21   1   7      311.48      297.28     61.75 o
 -19   1   7      122.34      135.98     59.77 o
 -17   1   7     1620.93     1563.18     87.07 o
 -15   1   7     2858.65     2680.74    100.38 o
 -13   1   7      605.53      582.83     48.13 o
 -11   1   7      807.96      886.91     29.85 o
  -9   1   7     1818.80     1752.80     40.96 o
  -7   1   7     1819.00     1493.49     49.48 o
  -5   1   7     2261.04     1833.93     35.03 o
  -3   1   7     2095.97     2221.97     41.45 o
  -1   1   7      479.49      509.09     44.39 o
   1   1   7     1100.90     1097.44     42.27 o
   3   1   7        2.90       30.77     15.92 o
   5   1   7      675.76      785.41     43.56 o
   7   1   7        4.51      -12.03     34.20 o
   9   1   7     2032.64     1764.86    112.63 o
  11   1   7       27.85       69.31     51.83 o
 -22   2   7      499.94      508.02     60.66 o
 -20   2   7       42.74       95.15     44.18 o
 -18   2   7     5311.63     5065.30    160.45 o
 -16   2   7     1109.08     1048.72    112.90 o
 -14   2   7     7987.94     7749.52    168.43 o
 -12   2   7    11190.71    11499.83    115.87 o
 -10   2   7       72.37       52.94     12.64 o
  -8   2   7      336.15      409.96     21.55 o
  -6   2   7     4685.47     4842.51     74.26 o
  -4   2   7     9058.76     9296.25     83.87 o
  -2   2   7     2600.74     2335.15     74.96 o
   0   2   7     2113.89     1987.38     51.99 o
   2   2   7       82.28      133.38     28.83 o
   4   2   7     2459.78     2289.70     64.71 o
   6   2   7     4340.67     4365.48     95.39 o
   8   2   7     1147.51     1256.99     94.53 o
  10   2   7     1078.11      982.28    160.77 o
 -21   3   7      870.78      884.43     94.64 o
 -19   3   7      204.45      318.95     44.20 o
 -17   3   7     8077.67     7902.28    161.33 o
 -15   3   7    12966.24    13004.15    201.18 o
 -13   3   7    12811.40    13483.49    191.85 o
 -11   3   7    11481.37    12094.12    121.31 o
  -9   3   7      447.80      488.96     28.40 o
  -7   3   7     5377.58     5283.30    140.05 o
  -5   3   7    26929.73    27605.59    248.38 o
  -3   3   7    17922.22    18029.60    156.77 o
  -1   3   7     2293.56     2070.52     51.31 o
   1   3   7      953.20      896.95     48.46 o
   3   3   7     2647.19     2422.90     66.13 o
   5   3   7     6670.81     6650.73    117.45 o
   7   3   7     4712.09     4835.27    123.83 o
   9   3   7     3160.45     3305.14    145.47 o
 -22   4   7     2060.48     1771.50    142.83 o
 -20   4   7      446.73      471.13     55.42 o
 -18   4   7     2842.82     2523.20    103.58 o
 -16   4   7    15430.18    15770.22    236.91 o
 -14   4   7    14636.64    14924.68    213.23 o
 -12   4   7    25767.40    26671.06    221.04 o
 -10   4   7     4042.06     4046.99     68.33 o
  -8   4   7      847.12      926.89     30.38 o
  -6   4   7    44045.51    45845.37    464.25 o
  -4   4   7      896.82      689.00     31.81 o
  -2   4   7    30793.73    31818.50    280.27 o
   0   4   7     1930.30     1828.27     51.86 o
   2   4   7       23.37       22.51     16.66 o
   4   4   7     2803.43     2710.49     72.52 o
   6   4   7     9615.22     9599.41    149.91 o
   8   4   7     9243.55     9035.15    234.76 o
  10   4   7     1119.34     1192.58    102.68 o
 -21   5   7      649.88      583.20     78.05 o
 -19   5   7        4.83      -10.01     42.69 o
 -17   5   7    10463.01     9998.91    246.15 o
 -15   5   7    14455.79    14515.68    219.08 o
 -13   5   7    33892.64    34224.19    376.80 o
 -11   5   7    31448.75    31569.21    328.27 o
  -9   5   7      430.14      482.71     33.55 o
  -7   5   7    12636.16    12791.12    173.32 o
  -5   5   7     9032.55     8183.57    113.23 o
  -3   5   7    67687.35    71014.07    650.26 o
  -1   5   7    32863.66    32583.20    293.83 o
   1   5   7      665.93      539.22     34.54 o
   3   5   7     2604.23     2559.90     69.29 o
   5   5   7    11694.22    11213.43    190.01 o
   7   5   7    18842.57    18941.57    316.34 o
   9   5   7     4310.66     4621.20    221.14 o
 -20   6   7        1.20      -40.65     43.12 o
 -18   6   7     1484.53     1468.56    121.61 o
 -16   6   7    16781.62    16784.47    383.46 o
 -14   6   7    16933.21    17500.91    307.89 o
 -12   6   7    28094.38    28896.05    276.41 o
 -10   6   7     9879.18    10267.57    154.39 o
  -8   6   7     1578.31     1500.55     77.86 o
  -6   6   7     7485.04     6822.46    105.14 o
  -4   6   7    44525.25    45898.40    395.57 o
  -2   6   7    37543.64    40499.31    447.05 o
   0   6   7     3680.03     3456.20    107.41 o
   2   6   7       53.46       89.78     24.13 o
   4   6   7     4921.14     4834.77    116.95 o
   6   6   7    16465.46    16894.17    250.11 o
   8   6   7     8210.94     8235.57    324.64 o
  10   6   7     3434.91     3880.86    237.53 o
 -19   7   7        1.38      -30.86     30.86 o
 -17   7   7     7120.55     7279.65    204.51 o
 -15   7   7    21829.38    22229.51    404.77 o
 -13   7   7    28371.57    29080.09    338.89 o
 -11   7   7     5765.53     5734.61    159.81 o
  -9   7   7     2340.79     2361.61     71.99 o
  -7   7   7     1691.36     1463.96     59.21 o
  -5   7   7    30006.24    30066.85    289.48 o
  -3   7   7    38275.24    39836.81    418.55 o
  -1   7   7    15794.71    15838.53    221.10 o
   1   7   7      787.14      787.63     62.41 o
   3   7   7     1497.67     1310.85     62.29 o
   5   7   7     6629.71     6770.20    146.49 o
   7   7   7     7560.99     8072.70    276.26 o
   9   7   7     8880.44     8814.82    353.45 o
 -20   8   7      244.06      299.69     64.19 o
 -18   8   7     3755.11     3497.45    146.45 o
 -16   8   7     6956.16     7245.71    201.89 o
 -14   8   7    26996.85    26507.01    438.23 o
 -12   8   7    16548.73    16072.84    219.47 o
 -10   8   7     3021.09     2844.77     83.31 o
  -8   8   7      294.26      443.42     40.13 o
  -6   8   7    15985.20    15216.30    236.23 o
  -4   8   7    34520.65    35274.34    473.25 o
  -2   8   7    26035.20    26359.20    316.57 o
   0   8   7     8374.34     8483.13    218.29 o
   2   8   7       18.96       24.57     20.68 o
   4   8   7     5035.95     4995.06    125.04 o
   6   8   7     7412.44     7619.53    162.35 o
   8   8   7    10659.01    11418.85    398.30 o
 -19   9   7      463.51      493.42    135.93 o
 -17   9   7     4252.59     3878.25    257.97 o
 -15   9   7    12080.84    12539.45    272.89 o
 -13   9   7    12795.68    13086.76    209.97 o
 -11   9   7     4648.97     4370.32    132.28 o
  -9   9   7      286.67      253.12     41.24 o
  -7   9   7        9.52       41.72     25.58 o
  -5   9   7    16559.98    17133.59    206.33 o
  -3   9   7    21995.35    21502.98    280.10 o
  -1   9   7     7334.71     7176.27    145.44 o
   1   9   7      902.71      930.99     58.16 o
   3   9   7       49.08       80.18     26.60 o
   5   9   7     1828.22     2114.18     85.93 o
   7   9   7     6612.06     6958.16    284.71 o
 -18  10   7      747.24      853.05     91.08 o
 -16  10   7     8152.05     8081.94    453.15 o
 -14  10   7    12740.07    12760.31    273.62 o
 -12  10   7    11532.23    10908.08    232.09 o
 -10  10   7     3765.99     3536.03    144.99 o
  -8  10   7     2744.75     2706.02     89.07 o
  -6  10   7    12785.32    12530.96    203.36 o
  -4  10   7     9456.21     9007.41    165.70 o
  -2  10   7    11281.17    10741.26    187.09 o
   0  10   7     5551.47     5502.89    150.60 o
   2  10   7     1586.41     1474.02     70.75 o
   4  10   7     1754.09     1680.95     76.45 o
   6  10   7     4959.86     5243.39    173.57 o
 -17  11   7     1594.31     1571.03    111.25 o
 -15  11   7     7767.82     7669.01    214.54 o
 -13  11   7     5153.47     5065.87    130.90 o
 -11  11   7     4370.57     4050.81    110.71 o
  -9  11   7     2370.20     2070.87     90.50 o
  -7  11   7     8485.29     7507.61    156.03 o
  -5  11   7     4917.31     4693.85    118.80 o
  -3  11   7     7208.32     7217.12    151.97 o
  -1  11   7    10041.49    10317.58    190.25 o
   1  11   7     5091.24     5096.05    130.85 o
   3  11   7      101.04       89.61     31.61 o
   5  11   7     3232.20     3403.36    128.03 o
   7  11   7     3334.97     3966.44    439.01 o
 -16  12   7     1570.05     1732.86    157.32 o
 -14  12   7     3134.23     3028.32    134.95 o
 -12  12   7     4032.69     3541.91    210.28 o
 -10  12   7     2112.27     2030.38    121.67 o
  -8  12   7      559.86      537.68     52.81 o
  -6  12   7     3026.29     2876.22    120.79 o
  -4  12   7     7912.08     7899.74    164.31 o
  -2  12   7     1468.52     1596.22     74.24 o
   0  12   7     9725.61     9686.99    190.59 o
   2  12   7      280.17      283.55     41.06 o
   4  12   7      706.32      702.40     73.55 o
   6  12   7     2848.77     3057.04    136.97 o
 -15  13   7     1365.15     1258.51    109.10 o
 -13  13   7     5211.76     5200.93    141.19 o
 -11  13   7      886.96      733.93     61.76 o
  -9  13   7      262.72      229.41     41.11 o
  -7  13   7      823.22      666.76     72.68 o
  -5  13   7     4935.23     4458.80    158.13 o
  -3  13   7     4115.41     4268.63    122.77 o
  -1  13   7     4785.36     4672.98    130.71 o
   1  13   7     1421.05     1373.70     76.81 o
   3  13   7      118.64      143.77     38.77 o
   5  13   7      645.35      542.08     58.92 o
 -14  14   7      337.04      224.75     55.49 o
 -12  14   7       45.11       84.60     45.47 o
 -10  14   7      699.63      817.79     75.58 o
  -8  14   7       10.37       -3.07     31.86 o
  -6  14   7      403.18      445.35     97.72 o
  -4  14   7     2431.35     2401.11     95.50 o
  -2  14   7     2414.46     2114.51    102.53 o
   0  14   7     1181.56     1273.03     78.00 o
   2  14   7       41.58       71.22     30.10 o
 -13  15   7        1.88       10.41     29.74 o
 -11  15   7       11.55       16.90     47.57 o
  -9  15   7       15.73       15.99     64.69 o
  -7  15   7       75.01       67.63     39.37 o
  -5  15   7     1170.57     1157.58    116.09 o
  -3  15   7     1141.42     1234.12     93.09 o
  -1  15   7      445.49      389.35     51.22 o
   1  15   7       63.24       75.03     32.37 o
 -10  16   7      151.11      123.67     50.75 o
  -8  16   7       38.86       34.43     56.75 o
  -6  16   7      133.84      233.53     64.17 o
  -4  16   7      336.38      289.47     64.13 o
  -2  16   7       16.97       47.85     30.76 o
 -22   0   8     1057.14      987.03    135.41 o
 -20   0   8     8306.25     8240.57    310.15 o
 -18   0   8     9230.58     9497.74    307.05 o
 -16   0   8    38358.25    40307.95    753.47 o
 -14   0   8    11950.50    12045.19    301.18 o
 -12   0   8     1454.58     1370.65     54.45 o
 -10   0   8    29108.32    29632.74    403.56 o
  -8   0   8   117808.09   126700.21   1311.28 o
  -6   0   8    34393.05    35866.76    343.89 o
  -4   0   8    14572.45    13729.19    176.23 o
  -2   0   8     7066.79     7118.45    421.59 o
   0   0   8     3818.53     3686.87    106.95 o
   2   0   8    32782.72    33433.88    449.53 o
   4   0   8    16495.09    16473.05    301.96 o
   6   0   8     5312.04     5122.57    152.98 o
   8   0   8      418.75      435.38     99.01 o
 -21   1   8     4297.00     4259.99    229.42 o
 -19   1   8    15311.36    15132.73    299.45 o
 -17   1   8    27671.78    27822.61    654.80 o
 -15   1   8     8810.06     8282.46    193.20 o
 -13   1   8      110.92      135.57     27.81 o
 -11   1   8    10329.05    10433.89    109.55 o
  -9   1   8    58316.95    59075.52    537.52 o
  -7   1   8    68774.67    69131.76    617.23 o
  -5   1   8    27571.24    26260.99    188.32 o
  -3   1   8     2840.56     2673.75     41.56 o
  -1   1   8      412.75      406.42     28.35 o
   1   1   8    17540.16    17511.62    196.45 o
   3   1   8    18885.58    19286.29    220.04 o
   5   1   8     9068.48     9358.92    147.11 o
   7   1   8     2916.82     2907.51    130.88 o
   9   1   8       12.43       43.32     45.20 o
 -22   2   8      313.78      288.01     49.18 o
 -20   2   8     7126.38     6704.21    160.61 o
 -18   2   8    18241.06    18642.45    633.41 o
 -16   2   8    14153.76    13505.33    235.59 o
 -14   2   8     2069.26     1946.14     67.67 o
 -12   2   8        3.15        5.85     12.09 o
 -10   2   8    24046.40    25018.90    227.77 o
  -8   2   8    39487.92    39411.94    385.71 o
  -6   2   8    45431.96    46188.57    333.36 o
  -4   2   8    13219.06    12681.75    111.13 o
  -2   2   8     4339.22     4284.27     76.13 o
   0   2   8     1802.06     1600.64     50.22 o
   2   2   8    18270.01    17867.30    205.04 o
   4   2   8    14901.29    14872.87    190.62 o
   6   2   8     6622.01     6881.44    127.86 o
   8   2   8     1475.63     1522.47    105.90 o
 -21   3   8     1409.13     1411.37     83.90 o
 -19   3   8     9680.11     9364.37    187.06 o
 -17   3   8     9365.43     9136.70    172.52 o
 -15   3   8    12208.14    12344.19    192.62 o
 -13   3   8      558.97      543.21     31.05 o
 -11   3   8      574.26      457.34     27.34 o
  -9   3   8    12213.32    12097.22    132.54 o
  -7   3   8    42028.58    43881.63    367.91 o
  -5   3   8    51405.82    53586.26    381.79 o
  -3   3   8     1482.79     1150.33     34.40 o
  -1   3   8      988.42      993.79     61.27 o
   1   3   8     8060.25     7793.34    205.53 o
   3   3   8     8711.67     8404.07    132.71 o
   5   3   8    11098.53    11067.81    164.43 o
   7   3   8     3387.73     3590.61    144.28 o
   9   3   8      564.49      564.43     79.51 o
 -22   4   8     1182.36     1293.33    105.88 o
 -20   4   8     4838.14     4661.16    169.62 o
 -18   4   8     4882.53     4647.58    157.94 o
 -16   4   8     8947.59     8775.86    208.27 o
 -14   4   8     1012.10     1134.05     86.68 o
 -12   4   8     1774.57     1734.73     49.43 o
 -10   4   8     1243.61     1124.66     46.19 o
  -8   4   8    11349.34    10652.85    155.10 o
  -6   4   8    18234.61    17869.31    188.75 o
  -4   4   8    25661.03    27132.32    259.03 o
  -2   4   8       51.18       46.37     15.32 o
   0   4   8     2027.80     1997.27     57.48 o
   2   4   8     2028.43     1854.04     59.89 o
   4   4   8    10669.61    10406.03    155.87 o
   6   4   8     5323.02     5187.50    111.63 o
   8   4   8     2179.92     2137.37    117.17 o
 -21   5   8     1219.70     1346.58    105.76 o
 -19   5   8     1839.64     1867.89    108.43 o
 -17   5   8     5557.71     5651.49    371.04 o
 -15   5   8     3580.26     3808.62    131.58 o
 -13   5   8     2116.26     2176.30     70.09 o
 -11   5   8      628.90      601.02     38.47 o
  -9   5   8      727.73      752.41     45.90 o
  -7   5   8     9477.45     9133.11    125.05 o
  -5   5   8    17245.87    17060.61    188.71 o
  -3   5   8     8662.36     9292.99    152.85 o
  -1   5   8       26.67       88.31     24.48 o
   1   5   8     1167.94     1344.82     63.96 o
   3   5   8     1397.70     1274.42     61.97 o
   5   5   8     9829.95     9465.25    220.49 o
   7   5   8     4006.48     4174.97    228.04 o
   9   5   8       48.30       59.51     61.58 o
 -20   6   8      330.80      418.58     67.19 o
 -18   6   8     1700.88     1843.47    180.00 o
 -16   6   8     3706.87     3290.51    127.88 o
 -14   6   8     5472.23     5164.86    150.43 o
 -12   6   8       47.46       49.54     20.27 o
 -10   6   8     1769.92     1788.18    114.23 o
  -8   6   8     5694.83     5587.42    112.97 o
  -6   6   8     5093.04     4887.88     90.99 o
  -4   6   8     2573.12     2424.73     77.53 o
  -2   6   8      553.76      548.65     42.48 o
   0   6   8      390.78      443.43     56.66 o
   2   6   8     3504.99     3588.61    101.18 o
   4   6   8      881.14      841.87    108.17 o
   6   6   8     1557.01     1613.33     96.83 o
   8   6   8      597.36      517.32    109.02 o
 -21   7   8        0.81      -11.17     38.56 o
 -19   7   8      530.64      623.23     76.69 o
 -17   7   8      383.35      376.73     59.04 o
 -15   7   8     1454.21     1384.67     83.28 o
 -13   7   8      390.22      384.76     39.74 o
 -11   7   8      135.71      131.04     27.10 o
  -9   7   8      255.50      296.11     35.92 o
  -7   7   8      225.60      247.85     27.75 o
  -5   7   8      164.62      134.40     23.07 o
  -3   7   8     2631.13     2688.80     82.19 o
  -1   7   8      612.15      541.61     44.30 o
   1   7   8       35.49       18.01     18.57 o
   3   7   8     2395.83     2232.45    118.15 o
   5   7   8      131.90      169.55     35.63 o
   7   7   8      977.26      782.62    120.06 o
 -20   8   8        7.85        3.85     39.49 o
 -18   8   8      600.28      654.01    104.02 o
 -16   8   8      474.34      349.35     56.70 o
 -14   8   8     2295.79     1893.41     95.63 o
 -12   8   8     2140.84     1970.09     71.83 o
 -10   8   8     2930.41     2842.61    121.04 o
  -8   8   8     2322.09     2339.44     78.81 o
  -6   8   8      126.58      175.70     28.06 o
  -4   8   8       14.72       19.36     16.94 o
  -2   8   8     1139.38     1072.54     66.25 o
   0   8   8      142.25       99.48     27.62 o
   2   8   8      191.13      221.42     34.73 o
   4   8   8      188.03      190.74     34.79 o
   6   8   8      551.50      516.81     67.13 o
 -19   9   8      160.65       61.49     46.96 o
 -17   9   8      335.67      322.51     57.12 o
 -15   9   8      383.31      325.69     54.18 o
 -13   9   8      730.77      662.12     64.04 o
 -11   9   8     2692.47     2480.35     83.24 o
  -9   9   8      142.45      159.96     33.57 o
  -7   9   8     3022.46     3053.52     94.21 o
  -5   9   8     1752.19     1736.36     69.02 o
  -3   9   8      144.92      121.94     28.21 o
  -1   9   8      422.07      392.77     42.24 o
   1   9   8     1382.11     1341.45     68.90 o
   3   9   8        9.81      -13.02     31.25 o
   5   9   8       42.98       64.89     35.10 o
   7   9   8     1015.40     1053.79    138.69 o
 -18  10   8      496.56      462.64    112.30 o
 -16  10   8     3172.80     2922.56    132.43 o
 -14  10   8      588.41      450.71     77.62 o
 -12  10   8        6.46       -3.94     21.34 o
 -10  10   8     8609.00     8412.92    162.50 o
  -8  10   8     2000.39     1807.72     75.77 o
  -6  10   8     4094.73     3915.66     93.22 o
  -4  10   8     2481.55     2344.03     84.05 o
  -2  10   8      153.88      249.52     36.00 o
   0  10   8     1709.41     1558.19     72.79 o
   2  10   8      786.78      828.18     62.11 o
   4  10   8      684.25      678.96     58.92 o
   6  10   8     1469.10     1399.81    102.35 o
 -17  11   8     3071.22     2964.14    141.94 o
 -15  11   8     2497.67     2327.41    117.60 o
 -13  11   8       23.70       61.53     35.47 o
 -11  11   8      630.22      701.17     55.09 o
  -9  11   8     8579.96     8453.01    168.85 o
  -7  11   8     4863.15     4785.16    125.81 o
  -5  11   8     4994.77     4838.96    194.25 o
  -3  11   8     2195.03     2034.47    122.33 o
  -1  11   8      712.92      605.13     55.17 o
   1  11   8     1613.62     1582.48     77.58 o
   3  11   8     2250.23     2283.29     92.99 o
   5  11   8     1889.14     2019.05     90.80 o
 -16  12   8     4485.42     4005.47    224.51 o
 -14  12   8      931.06      861.58     83.04 o
 -12  12   8        2.21        7.57     44.11 o
 -10  12   8     4309.15     3962.05    207.10 o
  -8  12   8     9974.21     9131.77    183.39 o
  -6  12   8     4749.86     4726.55    158.35 o
  -4  12   8     2635.78     2571.93     94.91 o
  -2  12   8     1679.30     1701.26     79.74 o
   0  12   8      563.46      565.30     55.17 o
   2  12   8     3558.04     3499.96    246.38 o
   4  12   8     5447.73     5955.75    199.41 o
 -15  13   8     2168.22     2026.52    118.19 o
 -13  13   8     1759.99     1860.60    108.51 o
 -11  13   8      314.33      367.91     48.47 o
  -9  13   8     5898.81     5600.23    197.29 o
  -7  13   8     9565.03     9130.94    455.91 o
  -5  13   8     8496.93     8247.93    176.61 o
  -3  13   8     2027.58     2095.67     90.41 o
  -1  13   8       52.42       62.82     25.71 o
   1  13   8     2009.56     2125.98     92.72 o
   3  13   8     4792.44     4665.90    373.44 o
 -14  14   8     3401.93     3037.34    226.75 o
 -12  14   8       26.28       60.73     46.76 o
 -10  14   8     1998.99     1917.51    220.61 o
  -8  14   8     7331.73     7710.23    440.73 o
  -6  14   8     9802.72     9759.32    250.80 o
  -4  14   8     3681.94     3907.15    220.62 o
  -2  14   8      311.37      282.75     44.93 o
   0  14   8      211.21      289.95     44.96 o
   2  14   8     4899.41     5330.80    152.80 o
 -11  15   8       85.15      120.00     39.32 o
  -9  15   8     2771.39     2981.01    166.72 o
  -7  15   8     9636.00     9917.94    260.47 o
  -5  15   8     6459.68     6823.63    523.19 o
  -3  15   8     1791.44     1840.56     93.22 o
  -1  15   8       12.90       -8.02     35.52 o
  -8  16   8     4737.93     5058.07    189.61 o
  -6  16   8     6298.20     6558.71    217.17 o
  -4  16   8     3777.14     3382.68    224.33 o
 -21   1   9     1169.21     1010.84    181.99 o
 -19   1   9      483.92      488.55     62.21 o
 -17   1   9     3104.34     2799.77    194.92 o
 -15   1   9      785.40      756.67     55.92 o
 -13   1   9     2526.64     2706.30     52.72 o
 -11   1   9      141.18      193.68     24.55 o
  -9   1   9     2750.91     2481.39     76.19 o
  -7   1   9      217.66      153.36     15.89 o
  -5   1   9      506.67      532.25     21.41 o
  -3   1   9     1238.90     1220.40     52.47 o
  -1   1   9     3151.50     3175.25     76.14 o
   1   1   9     2151.27     1928.87     60.68 o
   3   1   9      488.87      440.17     37.03 o
   5   1   9      240.78      214.47     31.24 o
   7   1   9       98.86       76.29     43.18 o
 -22   2   9     1580.06     1526.74    107.67 o
 -20   2   9     1242.20     1085.79     70.68 o
 -18   2   9     3519.36     3327.09    102.54 o
 -16   2   9       13.66       15.17     19.79 o
 -14   2   9        4.08       14.61     16.47 o
 -12   2   9     9403.17     9663.77    117.53 o
 -10   2   9     2257.66     2322.67     51.93 o
  -8   2   9     3310.21     3393.35     79.07 o
  -6   2   9      580.70      612.71     22.48 o
  -4   2   9      503.30      586.90     26.77 o
  -2   2   9     1609.40     1610.75     49.70 o
   0   2   9    12395.35    12264.15    159.04 o
   2   2   9     1401.03     1207.90     50.82 o
   4   2   9      238.74      250.44     31.67 o
   6   2   9       26.65      -13.90     36.21 o
   8   2   9      152.18      172.06     58.30 o
 -21   3   9     3989.00     3813.71    489.64 o
 -19   3   9     4959.97     4985.61    165.80 o
 -17   3   9       78.74       94.94     33.52 o
 -15   3   9       65.36       57.55     29.12 o
 -13   3   9     3759.07     3422.99     70.36 o
 -11   3   9     6487.98     6129.68    133.15 o
  -9   3   9     8167.93     8128.86    134.52 o
  -7   3   9       26.01       38.05     18.23 o
  -5   3   9        0.04       19.52     15.39 o
  -3   3   9     4082.07     3921.01     93.34 o
  -1   3   9     8661.92     8694.82    125.94 o
   1   3   9     6391.23     6068.57    108.73 o
   3   3   9     1672.01     1481.67     57.65 o
   5   3   9       30.82       30.58     21.37 o
   7   3   9       32.81       35.84     42.75 o
 -22   4   9     4629.27     4757.05    181.80 o
 -20   4   9     7672.10     7780.86    219.86 o
 -18   4   9     1024.96     1042.13     81.66 o
 -16   4   9        0.12        9.57     28.38 o
 -14   4   9     1524.81     1416.16    104.45 o
 -12   4   9    11966.90    11802.63    169.20 o
 -10   4   9    10465.68    10354.07    194.00 o
  -8   4   9     4209.95     3829.09     89.55 o
  -6   4   9     8393.68     8703.98    122.78 o
  -4   4   9     9304.24     9091.51    127.99 o
  -2   4   9    17016.94    16909.92    253.96 o
   0   4   9     3774.80     3767.57     99.63 o
   2   4   9    14495.58    14639.34    224.04 o
   4   4   9      403.90      424.02     46.55 o
   6   4   9        0.02       -3.97     27.22 o
   8   4   9     1160.94     1025.85    138.52 o
 -21   5   9     8296.72     8075.45    348.53 o
 -19   5   9     7048.58     6994.05    203.05 o
 -17   5   9       38.54       39.13     31.28 o
 -15   5   9      186.29      141.01     37.26 o
 -13   5   9    10835.68    10813.97    175.82 o
 -11   5   9    13350.64    12791.75    183.12 o
  -9   5   9     9705.44     9630.32    154.85 o
  -7   5   9     5382.57     5494.69    110.09 o
  -5   5   9     2281.03     2106.73     75.04 o
  -3   5   9     8393.61     8452.06    150.19 o
  -1   5   9     5721.75     5838.92    126.38 o
   1   5   9     2699.90     2656.55     87.97 o
   3   5   9    12509.29    12442.01    209.48 o
   5   5   9     1442.78     1487.38    128.68 o
   7   5   9      937.46      948.74    133.34 o
 -20   6   9     9796.71    10215.05    390.45 o
 -18   6   9     4354.12     4280.65    155.24 o
 -16   6   9       14.60       -9.72     23.56 o
 -14   6   9     6808.86     6632.39    367.85 o
 -12   6   9    14088.53    13853.86    198.02 o
 -10   6   9    22353.07    22928.50    278.20 o
  -8   6   9     6874.33     6341.91    153.63 o
  -6   6   9     1012.77     1085.81     78.36 o
  -4   6   9     2087.02     2143.80     73.31 o
  -2   6   9    20071.43    19358.47    318.36 o
   0   6   9     9209.09     8935.76    203.62 o
   2   6   9     7809.30     8070.67    221.34 o
   4   6   9     5256.90     5194.56    207.39 o
   6   6   9       49.60       57.53     37.22 o
 -21   7   9     9473.62     9727.61    473.33 o
 -19   7   9     6574.02     7036.99    211.06 o
 -17   7   9     2550.86     2434.84    117.50 o
 -15   7   9      168.56      127.61     36.89 o
 -13   7   9    10475.89    10186.20    211.94 o
 -11   7   9    25271.20    26216.54    312.48 o
  -9   7   9    21642.00    22067.94    310.82 o
  -7   7   9     7607.21     7096.93    128.80 o
  -5   7   9       71.70       95.13     20.82 o
  -3   7   9     4441.68     4499.07    159.66 o
  -1   7   9    17138.61    16748.28    329.68 o
   1   7   9    16900.54    16981.62    440.27 o
   3   7   9     9373.84     9737.14    188.87 o
   5   7   9     1174.51     1126.38     72.03 o
 -20   8   9     7035.52     7689.01    495.76 o
 -18   8   9     8129.89     8168.63    227.33 o
 -16   8   9      940.32      736.10     88.92 o
 -14   8   9     3904.66     4100.14    109.93 o
 -12   8   9    24745.10    24992.40    422.20 o
 -10   8   9    18122.37    17659.60    245.00 o
  -8   8   9    11691.67    11190.51    224.65 o
  -6   8   9     2678.95     2457.29     71.92 o
  -4   8   9      175.17      181.39     30.79 o
  -2   8   9     8916.21     8788.85    168.87 o
   0   8   9    18327.63    18400.31    269.70 o
   2   8   9    14736.97    15032.74    244.43 o
   4   8   9     1693.34     1640.77     79.31 o
   6   8   9      156.33       74.74     43.26 o
 -19   9   9     8202.05     8415.70    255.12 o
 -17   9   9     4130.92     3777.53    151.56 o
 -15   9   9      330.64      345.21     65.64 o
 -13   9   9    11840.24    11448.72    240.75 o
 -11   9   9    19966.25    20238.82    274.47 o
  -9   9   9    26569.10    26137.27    327.37 o
  -7   9   9     7367.20     7219.06    146.20 o
  -5   9   9      847.50      833.17     55.59 o
  -3   9   9     6466.40     6143.54    140.14 o
  -1   9   9    16405.03    15877.77    568.38 o
   1   9   9    22472.61    23237.04    322.66 o
   3   9   9     4453.35     4575.61    129.84 o
   5   9   9      742.22     1056.23     92.88 o
 -18  10   9     3665.06     3488.62    159.39 o
 -16  10   9      675.07      722.49     77.00 o
 -14  10   9     1706.23     1715.88     96.26 o
 -12  10   9    10367.93    10083.44    183.72 o
 -10  10   9    13556.84    12734.72    211.79 o
  -8  10   9    16973.06    16416.61    249.07 o
  -6  10   9     3946.73     3850.55    109.64 o
  -4  10   9      139.29      113.14     28.43 o
  -2  10   9     6752.33     6349.71    148.55 o
   0  10   9    18620.72    18688.53    284.01 o
   2  10   9     6625.15     6635.33    270.58 o
   4  10   9     2013.96     1978.37    130.41 o
 -17  11   9     1165.91     1171.06     97.58 o
 -15  11   9      727.00      731.22     77.45 o
 -13  11   9     1834.11     1724.20    148.18 o
 -11  11   9    10792.26    11195.58    201.39 o
  -9  11   9    16411.87    16135.08    252.77 o
  -7  11   9     5422.05     5223.76    349.05 o
  -5  11   9       25.02       33.14     24.60 o
  -3  11   9     2749.75     2678.15     97.00 o
  -1  11   9     4865.84     4871.86    134.09 o
   1  11   9     7604.58     7520.30    172.01 o
   3  11   9     3460.74     3529.26    119.44 o
 -16  12   9      159.41      248.65     68.57 o
 -14  12   9     1704.95     1584.08    101.41 o
 -12  12   9     2202.06     2288.69     91.56 o
 -10  12   9     9213.76     8623.43    180.51 o
  -8  12   9     6805.63     6843.32    196.49 o
  -6  12   9      980.97      981.52    134.13 o
  -4  12   9      546.14      578.16     56.84 o
  -2  12   9     2191.35     1975.45    109.78 o
   0  12   9     5125.05     4968.20    140.93 o
   2  12   9     1800.08     1853.87     88.22 o
 -15  13   9      697.19      647.37     80.53 o
 -13  13   9       38.27       14.95     39.18 o
 -11  13   9     4329.08     4062.99    150.64 o
  -9  13   9     2472.09     2578.71    121.85 o
  -7  13   9     3011.92     2821.88    128.80 o
  -5  13   9       86.65      143.21     50.14 o
  -3  13   9       26.62       49.83     29.55 o
  -1  13   9      905.03      967.78     71.42 o
   1  13   9     1201.92     1335.72     83.27 o
 -14  14   9     1627.69     1760.51    178.88 o
 -12  14   9      827.00      948.24     96.12 o
 -10  14   9     1707.99     1613.91    108.11 o
  -8  14   9      953.91      913.48     89.01 o
  -6  14   9       63.92       59.08     48.90 o
  -4  14   9        1.97      -20.74     20.74 o
  -2  14   9      177.77      108.19     35.34 o
   0  14   9      221.69      218.13     44.63 o
 -11  15   9      217.18      189.50     53.96 o
  -9  15   9      307.60      365.67     66.12 o
  -7  15   9        8.79        0.16     35.80 o
  -5  15   9      111.16      142.53     36.15 o
  -3  15   9      110.32      116.72     37.65 o
 -20   0  10      168.06      149.90     65.55 o
 -18   0  10     8324.21     8457.23    277.03 o
 -16   0  10     8938.05     8480.17    254.61 o
 -14   0  10    10696.21    10024.55    260.13 o
 -12   0  10    17080.43    17059.65    211.59 o
 -10   0  10    14519.68    14964.46    307.82 o
  -8   0  10     1048.45     1075.62     55.90 o
  -6   0  10    10989.33    10381.21    143.34 o
  -4   0  10    18588.33    17827.97    289.45 o
  -2   0  10    11473.41    10931.87    251.24 o
   0   0  10    10964.51    10841.43    217.23 o
   2   0  10      430.52      546.87     58.22 o
   4   0  10      855.58      859.72     75.07 o
   6   0  10     9671.50    10379.38    362.94 o
 -23   1  10     5423.84     5334.33    268.23 o
 -21   1  10     1999.88     2064.04    110.33 o
 -19   1  10      134.99      112.75     39.44 o
 -17   1  10     7805.14     7852.92    179.43 o
 -15   1  10    18552.59    18875.74    245.02 o
 -13   1  10    13387.99    13601.42    193.04 o
 -11   1  10    33528.79    33823.92    376.66 o
  -9   1  10     3847.31     3522.62     71.13 o
  -7   1  10     2852.97     2644.92     62.61 o
  -5   1  10    12965.64    12525.68    148.66 o
  -3   1  10    19729.39    20825.93    219.38 o
  -1   1  10    16161.78    15781.19    189.78 o
   1   1  10     2781.44     2714.35     73.99 o
   3   1  10        2.73      -13.91     15.89 o
   5   1  10     5086.58     5199.40    124.89 o
   7   1  10     4661.94     5184.01    320.59 o
 -22   2  10     3229.38     3224.49    358.54 o
 -20   2  10     1001.86      959.74     81.99 o
 -18   2  10     2304.80     2238.53    104.74 o
 -16   2  10    19147.10    19284.07    325.66 o
 -14   2  10    17275.27    17629.81    308.88 o
 -12   2  10    23506.84    24792.20    282.89 o
 -10   2  10     5587.68     5253.12    105.40 o
  -8   2  10        1.77       20.14     11.35 o
  -6   2  10    15342.77    15318.50    176.18 o
  -4   2  10    13734.72    13558.13    195.39 o
  -2   2  10    20681.58    21340.91    271.96 o
   0   2  10     4351.13     4054.11     88.48 o
   2   2  10        1.58       -5.37     16.05 o
   4   2  10     1083.37     1202.99     69.19 o
   6   2  10     3440.86     3751.31    218.90 o
 -21   3  10      608.82      615.36     74.97 o
 -19   3  10       10.67        6.56     45.63 o
 -17   3  10     5347.69     5420.68    160.77 o
 -15   3  10    17126.68    17271.90    298.94 o
 -13   3  10    23914.86    24926.23    354.87 o
 -11   3  10     6681.68     6646.73    122.89 o
  -9   3  10        2.16       10.51     14.80 o
  -7   3  10     3000.82     2784.13     65.39 o
  -5   3  10     7560.54     7505.92    114.52 o
  -3   3  10    12760.74    12516.12    192.84 o
  -1   3  10     9312.67     8973.77    162.95 o
   1   3  10     2959.55     2935.77    104.44 o
   3   3  10     1014.87     1184.85     67.87 o
   5   3  10     1968.65     2138.80     87.36 o
 -22   4  10     3231.33     3307.38    203.89 o
 -20   4  10      216.09      188.56     51.81 o
 -18   4  10       23.18       17.39     36.14 o
 -16   4  10    17063.23    16863.62    305.83 o
 -14   4  10    25142.32    25470.43    304.65 o
 -12   4  10     9615.30     9421.32    208.70 o
 -10   4  10     1792.90     1609.86     69.17 o
  -8   4  10      129.95      182.39     23.95 o
  -6   4  10     7760.72     7684.84    132.88 o
  -4   4  10    14085.27    13531.94    202.44 o
  -2   4  10    13935.85    14005.62    212.32 o
   0   4  10     2611.99     2550.47     86.34 o
   2   4  10        1.18       23.72     34.74 o
   4   4  10      874.55      892.98     63.29 o
   6   4  10     2574.38     2624.73    187.51 o
 -21   5  10      886.37      905.39    125.23 o
 -19   5  10        5.72       -6.01     32.99 o
 -17   5  10     1142.63     1451.99    120.92 o
 -15   5  10     9525.72     9495.93    234.17 o
 -13   5  10    16330.70    16600.83    423.79 o
 -11   5  10     2229.01     2160.78     71.83 o
  -9   5  10        1.65      -19.12     19.12 o
  -7   5  10     5383.81     5086.95     96.09 o
  -5   5  10     3897.35     3739.71     85.77 o
  -3   5  10     8329.98     7970.62    152.64 o
  -1   5  10     7629.73     7218.71    178.41 o
   1   5  10       15.50       39.44     22.46 o
   3   5  10      111.54      144.12     32.82 o
   5   5  10     1198.72     1346.35     96.19 o
 -20   6  10       19.12      -32.78     32.78 o
 -18   6  10     1263.02     1161.30    120.06 o
 -16   6  10       25.82      -15.29     22.92 o
 -14   6  10     3066.16     3062.04    110.36 o
 -12   6  10     4766.31     4586.13    107.35 o
 -10   6  10      546.13      471.13     41.57 o
  -8   6  10      772.26      701.16     41.25 o
  -6   6  10      438.64      346.06     32.41 o
  -4   6  10     7826.16     7283.09    176.43 o
  -2   6  10     3864.07     3871.03    107.52 o
   0   6  10     1150.95     1153.73     79.03 o
   2   6  10      534.28      487.95     49.29 o
   4   6  10      203.68      224.83     37.84 o
 -21   7  10      309.84      293.95     63.04 o
 -19   7  10       72.05        1.74     34.85 o
 -17   7  10      446.90      402.39     59.78 o
 -15   7  10       25.63       53.47     27.79 o
 -13   7  10     2889.06     2727.59    115.78 o
 -11   7  10     1330.59     1285.85     60.72 o
  -9   7  10      229.70      292.78     37.01 o
  -7   7  10      359.26      312.66     32.73 o
  -5   7  10     5258.66     4867.57    119.12 o
  -3   7  10     3591.88     3132.20     97.29 o
  -1   7  10       94.58       82.18     35.97 o
   1   7  10      783.64      755.53     58.82 o
   3   7  10        6.56       24.78     23.47 o
   5   7  10      444.74      452.87     67.60 o
 -20   8  10       14.78      -39.50     39.50 o
 -18   8  10        9.07      -19.03     30.51 o
 -16   8  10      734.28      780.86     74.64 o
 -14   8  10        0.01       14.20     27.42 o
 -12   8  10      537.25      476.09     44.97 o
 -10   8  10      930.35      953.98     57.70 o
  -8   8  10      284.11      268.97     32.22 o
  -6   8  10     1278.17     1335.58     55.91 o
  -4   8  10       61.43       83.75     26.23 o
  -2   8  10      135.55      136.67     30.52 o
   0   8  10      160.56      139.86     33.15 o
   2   8  10      620.65      577.58     55.92 o
   4   8  10      151.53      155.62     38.96 o
 -19   9  10       61.09       31.46     41.84 o
 -17   9  10      352.02      299.02     56.86 o
 -15   9  10      747.35      826.61     75.71 o
 -13   9  10     1225.43     1056.58     59.95 o
 -11   9  10     2335.77     2151.64     92.03 o
  -9   9  10     1610.05     1365.56     68.49 o
  -7   9  10       76.39       46.70     25.60 o
  -5   9  10       36.10       54.43     23.04 o
  -3   9  10      783.10      683.51     59.26 o
  -1   9  10      217.92      172.47     34.56 o
   1   9  10      188.79      122.86     33.18 o
   3   9  10       36.78       39.65     28.91 o
 -18  10  10      347.60      309.40     63.88 o
 -16  10  10      694.47      731.91    160.16 o
 -14  10  10     1491.25     1506.00     93.61 o
 -12  10  10     1745.47     1640.59     75.52 o
 -10  10  10      660.43      713.29     77.00 o
  -8  10  10       26.63       30.80     26.45 o
  -6  10  10      631.63      638.83     54.69 o
  -4  10  10      256.47      242.50     38.67 o
  -2  10  10     2406.52     2169.38     92.83 o
   0  10  10      364.06      383.62     48.46 o
   2  10  10        0.44       -4.95     25.65 o
 -17  11  10     1143.25     1073.92    101.43 o
 -15  11  10     3925.11     3658.40    223.90 o
 -13  11  10     4499.29     4413.53    156.54 o
 -11  11  10     2482.02     2619.30     95.96 o
  -9  11  10      129.33      150.79     35.24 o
  -7  11  10      369.44      406.22     58.91 o
  -5  11  10     3851.17     3892.05    118.80 o
  -3  11  10     3438.66     3429.00    113.38 o
  -1  11  10     2416.91     2346.48     96.57 o
   1  11  10      226.10      344.83     47.93 o
 -16  12  10     1944.50     1954.04    159.04 o
 -14  12  10     5577.86     5962.63    217.00 o
 -12  12  10     5046.37     5037.25    137.26 o
 -10  12  10     1433.36     1335.95     78.24 o
  -8  12  10       88.69       29.71     31.45 o
  -6  12  10     4337.03     4432.97    129.32 o
  -4  12  10     5816.80     5503.37    147.15 o
  -2  12  10     3675.76     3693.43    164.85 o
   0  12  10     1067.02     1172.66     80.01 o
 -15  13  10     5521.41     5310.66    190.71 o
 -13  13  10     4785.41     4567.91    170.51 o
 -11  13  10     3715.70     3862.06    125.55 o
  -9  13  10      573.11      485.05     67.13 o
  -7  13  10     3380.88     3305.75    347.76 o
  -5  13  10     4787.86     5288.36    147.67 o
  -3  13  10     5651.98     5623.62    155.03 o
  -1  13  10     2721.04     3058.50    116.05 o
 -12  14  10     5032.43     4987.36    146.89 o
 -10  14  10     1560.50     1506.96    106.11 o
  -8  14  10      109.93      161.15     48.60 o
  -6  14  10     4225.53     4003.75    226.32 o
  -4  14  10     8637.41     8601.46    285.05 o
  -9  15  10        4.79       14.46     37.07 o
  -7  15  10     1270.18     1210.34    106.69 o
 -23   1  11      106.90      103.88     55.37 o
 -21   1  11        4.49       19.71     30.27 o
 -19   1  11     1480.13     1340.98     84.96 o
 -17   1  11      105.49      101.85     31.19 o
 -15   1  11       75.81      138.79     31.37 o
 -13   1  11     1575.89     1662.22     51.80 o
 -11   1  11        6.66       15.90     13.62 o
  -9   1  11     1981.12     2024.03     55.42 o
  -7   1  11     1282.86     1319.31     72.79 o
  -5   1  11       39.69       62.25     23.71 o
  -3   1  11       84.55       83.47     22.53 o
  -1   1  11      630.97      685.30     70.37 o
   1   1  11      170.21      159.20     31.43 o
   3   1  11      502.13      575.31     66.59 o
   5   1  11      458.60      435.21     96.77 o
 -22   2  11      206.59      164.18     50.51 o
 -20   2  11     2122.15     2101.05    110.18 o
 -18   2  11       98.74      100.92     35.43 o
 -16   2  11       33.68       23.60     25.96 o
 -14   2  11     1969.12     1845.41     55.54 o
 -12   2  11      673.22      754.87     45.76 o
 -10   2  11      768.38      606.58     34.72 o
  -8   2  11     9171.53     8830.66    125.07 o
  -6   2  11     2289.92     2239.62     72.37 o
  -4   2  11       98.44      136.20     26.34 o
  -2   2  11      571.93      633.96     53.80 o
   0   2  11     1145.51     1057.87     62.04 o
   2   2  11      901.27     1048.41     65.97 o
   4   2  11     1883.40     1999.11    137.03 o
 -21   3  11      597.57      571.21     71.83 o
 -19   3  11     2133.93     1802.80    228.30 o
 -17   3  11     3440.50     3386.94    125.54 o
 -15   3  11     4813.14     4938.32    143.40 o
 -13   3  11      803.51      800.11     77.83 o
 -11   3  11        1.42        8.45     16.01 o
  -9   3  11     7807.13     7812.28    208.22 o
  -7   3  11     6721.15     6665.82    109.40 o
  -5   3  11     9430.57     9248.62    207.61 o
  -3   3  11     1909.50     1824.73     71.26 o
  -1   3  11      536.58      535.24     47.38 o
   1   3  11       17.64       21.06     21.77 o
   3   3  11     4808.05     4698.39    129.75 o
 -22   4  11       10.09      -34.43     34.43 o
 -20   4  11     2360.26     2448.66    120.06 o
 -18   4  11     7128.63     7332.13    198.07 o
 -16   4  11     9472.76     9612.72    217.95 o
 -14   4  11     1747.63     1733.81     82.10 o
 -12   4  11       11.34       -9.34     20.49 o
 -10   4  11     2712.03     2661.84     80.49 o
  -8   4  11     9043.85     8651.42    130.37 o
  -6   4  11    13260.29    13305.61    171.92 o
  -4   4  11     8056.39     8157.76    192.20 o
  -2   4  11     1054.39     1009.77     60.46 o
   0   4  11       95.46      104.63     29.52 o
   2   4  11     1631.75     1663.79     95.11 o
   4   4  11     4141.50     3979.21    222.35 o
 -21   5  11      560.41      609.13     78.36 o
 -19   5  11     3906.35     4253.65    155.97 o
 -17   5  11    11656.38    11836.92    257.10 o
 -15   5  11    11036.05    10579.49    230.23 o
 -13   5  11       14.61      -16.33     16.33 o
 -11   5  11     1310.58     1232.44     58.32 o
  -9   5  11     3916.09     3552.81    178.99 o
  -7   5  11    20224.98    20427.21    230.67 o
  -5   5  11    24025.20    24395.56    311.43 o
  -3   5  11     3343.54     3211.29     97.93 o
  -1   5  11      485.78      396.54     45.18 o
   1   5  11     7609.62     7581.85    165.44 o
   3   5  11     4591.78     4790.47    135.30 o
 -20   6  11     4451.78     4432.12    167.75 o
 -18   6  11     7216.15     7316.75    205.91 o
 -16   6  11    21722.57    21761.00    375.63 o
 -14   6  11     6115.42     6203.85    284.45 o
 -12   6  11     3370.52     3308.02     94.36 o
 -10   6  11      188.79      207.61     31.65 o
  -8   6  11    20122.35    19846.23    263.55 o
  -6   6  11    23576.21    23890.84    464.53 o
  -4   6  11    19294.42    20015.36    280.33 o
  -2   6  11      298.40      298.14     39.92 o
   0   6  11      886.69      869.72     75.39 o
   2   6  11     6520.71     6261.70    188.88 o
   4   6  11     4533.89     4342.64    238.91 o
 -21   7  11     1524.51     1715.50    366.47 o
 -19   7  11     8436.68     8744.69    322.05 o
 -17   7  11    10484.46    10777.83    397.00 o
 -15   7  11    10621.01    11019.86    361.21 o
 -13   7  11     1598.33     1630.95     68.68 o
 -11   7  11     8721.63     8458.99    160.36 o
  -9   7  11     7492.42     7466.29    152.01 o
  -7   7  11    12108.15    12538.38    177.34 o
  -5   7  11    22883.27    23176.71    311.42 o
  -3   7  11     3117.76     3020.95     99.52 o
  -1   7  11      218.91      184.34     34.98 o
   1   7  11     3413.41     3554.98    128.36 o
   3   7  11     3761.00     4097.65    159.03 o
 -20   8  11     5165.48     5791.76    200.74 o
 -18   8  11     8308.25     8365.77    230.46 o
 -16   8  11     6303.72     6496.29    192.33 o
 -14   8  11     4353.20     3925.80    136.47 o
 -12   8  11     1131.93     1104.02     61.75 o
 -10   8  11    12642.60    12550.31    208.83 o
  -8   8  11    15647.78    15549.69    206.18 o
  -6   8  11    15544.67    15197.63    239.35 o
  -4   8  11     7475.65     7394.38    161.33 o
  -2   8  11      202.67      278.44     39.95 o
   0   8  11      892.34      913.18     66.73 o
   2   8  11     4077.05     4489.49    190.67 o
 -19   9  11     7348.77     7270.95    307.39 o
 -17   9  11     9234.48     9765.35    251.38 o
 -15   9  11     6137.94     6347.58    277.38 o
 -13   9  11      285.18      296.06     47.34 o
 -11   9  11      205.45      233.37     37.19 o
  -9   9  11    16026.45    16071.75    251.05 o
  -7   9  11    13510.58    13501.01    226.60 o
  -5   9  11     4774.56     4780.39    175.31 o
  -3   9  11     3337.03     3123.94    106.41 o
  -1   9  11        3.42        3.27     24.53 o
   1   9  11     1712.60     1664.70    103.74 o
 -18  10  11     8208.11     8460.26    261.42 o
 -16  10  11     5512.58     5727.45    189.44 o
 -14  10  11     1771.03     1719.58     98.68 o
 -12  10  11      152.33      198.18     37.24 o
 -10  10  11     6388.86     6306.75    149.51 o
  -8  10  11    12484.63    11901.06    212.33 o
  -6  10  11     8585.18     8473.43    179.31 o
  -4  10  11      475.45      528.29     64.39 o
  -2  10  11     2104.43     2076.61     91.38 o
   0  10  11      856.12      902.85     82.82 o
 -17  11  11     6168.17     6601.75    211.64 o
 -15  11  11     2940.03     3208.81    209.24 o
 -13  11  11      793.62      885.50     75.48 o
 -11  11  11      874.69      902.12     66.42 o
  -9  11  11     4792.65     4937.89    136.54 o
  -7  11  11     6617.36     6405.54    197.80 o
  -5  11  11     3911.48     3770.94    120.45 o
  -3  11  11     2622.10     2499.85    101.11 o
  -1  11  11      145.78      158.75     44.75 o
 -16  12  11     3721.60     3990.62    201.48 o
 -14  12  11     1478.39     1681.15    108.09 o
 -12  12  11        0.11       28.21     28.80 o
 -10  12  11      674.70      504.43     56.24 o
  -8  12  11     4271.62     4126.23    159.17 o
  -6  12  11     4220.12     4205.95    170.95 o
  -4  12  11     3353.01     3175.18    115.28 o
  -2  12  11        8.61       15.68     28.05 o
 -13  13  11      163.48      111.01     49.40 o
 -11  13  11      102.25      128.01     50.25 o
  -9  13  11      707.94      656.79     77.33 o
  -7  13  11     2215.10     2191.53     96.62 o
  -5  13  11     2138.54     2147.11     98.61 o
  -3  13  11      523.73      576.36     63.06 o
 -10  14  11      261.81      341.27     98.32 o
  -8  14  11       62.08       24.02     38.13 o
  -6  14  11     1411.38     1566.33     90.49 o
 -22   0  12     9733.15     9615.38    362.94 o
 -18   0  12    11911.27    12034.32    372.77 o
 -16   0  12       51.54       50.89     38.64 o
 -14   0  12      197.16      234.94     36.91 o
 -12   0  12    35306.61    36146.95    478.56 o
 -10   0  12    22615.81    23113.47    340.43 o
  -8   0  12    20432.12    20367.35    472.82 o
  -6   0  12      167.60      273.58     64.51 o
  -4   0  12      305.78      410.37     79.52 o
  -2   0  12     4780.23     4689.70    219.24 o
   0   0  12    17067.25    16688.66    453.84 o
   2   0  12     9120.81     9370.43    332.58 o
 -23   1  12     4210.80     4077.33    239.77 o
 -21   1  12    16062.51    16268.45    485.06 o
 -19   1  12    13807.33    13090.18    406.23 o
 -17   1  12     6274.87     6159.08    165.15 o
 -15   1  12      433.71      443.42     47.21 o
 -13   1  12    11605.82    11880.41    158.56 o
 -11   1  12    19312.05    19889.45    218.83 o
  -9   1  12    19563.88    19117.26    399.68 o
  -7   1  12     9236.96     8890.33    154.39 o
  -5   1  12       39.21       72.51     26.50 o
  -3   1  12     3376.60     3240.79    106.91 o
  -1   1  12    11360.75    11750.72    203.80 o
   1   1  12    11818.86    12361.26    219.09 o
   3   1  12     5653.45     5868.09    150.42 o
 -22   2  12     9465.56     9965.78    256.77 o
 -20   2  12     7890.05     8217.55    217.28 o
 -18   2  12     9171.25     9394.20    220.11 o
 -16   2  12      954.32      946.70     84.52 o
 -14   2  12     2281.15     2294.24     74.33 o
 -12   2  12     9472.95     9661.27    139.04 o
 -10   2  12    23844.06    24006.30    294.14 o
  -8   2  12     8530.20     8125.12    146.54 o
  -6   2  12     5651.25     5346.70    118.94 o
  -4   2  12      261.38      270.46     34.05 o
  -2   2  12     9176.27     8738.25    169.19 o
   0   2  12     6905.76     6802.05    154.41 o
   2   2  12     9853.87     9633.01    207.65 o
 -21   3  12     4059.39     4223.27    201.91 o
 -19   3  12    14005.07    13965.05    290.55 o
 -17   3  12      188.44      220.35     43.84 o
 -15   3  12       46.51       51.01     24.07 o
 -13   3  12     2850.43     2897.85     91.82 o
 -11   3  12    16779.98    16742.84    232.86 o
  -9   3  12    15933.45    15145.06    185.82 o
  -7   3  12     5165.12     4846.27    134.97 o
  -5   3  12      437.83      390.35     48.83 o
  -3   3  12     3107.43     3061.60     95.93 o
  -1   3  12    13400.78    13507.18    242.67 o
   1   3  12     2597.21     2644.30     98.21 o
   3   3  12     3975.65     4171.68    182.03 o
 -22   4  12     3269.71     3657.84    157.05 o
 -20   4  12     6014.09     6450.94    195.76 o
 -18   4  12     1832.02     1988.84    104.08 o
 -16   4  12      254.23      332.48     49.98 o
 -14   4  12      406.16      361.44     37.05 o
 -12   4  12     3119.10     2995.06    167.99 o
 -10   4  12    12999.12    12574.06    198.06 o
  -8   4  12     4511.26     4545.39     94.35 o
  -6   4  12     3879.16     3768.61    103.19 o
  -4   4  12        5.25       26.91     19.35 o
  -2   4  12     4662.29     4703.78    151.44 o
   0   4  12     5451.33     5181.15    135.94 o
   2   4  12     2468.46     2817.76    109.74 o
 -21   5  12     4106.73     4278.19    167.41 o
 -19   5  12      394.87      472.13     87.28 o
 -17   5  12      417.77      514.50     61.93 o
 -15   5  12        5.13      -20.33     29.32 o
 -13   5  12     2784.91     2702.04    120.46 o
 -11   5  12     2719.73     2406.46    281.86 o
  -9   5  12     2535.67     2560.18     72.22 o
  -7   5  12     6258.54     6073.36    134.13 o
  -5   5  12       19.51       19.76     19.59 o
  -3   5  12      888.39      964.04     71.00 o
  -1   5  12      915.98      844.58     62.83 o
   1   5  12     3276.04     3238.77    111.95 o
 -20   6  12      670.90      726.93     91.51 o
 -18   6  12      217.35      305.69     84.87 o
 -16   6  12       71.30       73.95     59.08 o
 -14   6  12     1337.02     1335.66     95.95 o
 -12   6  12     4901.11     4667.49    198.12 o
 -10   6  12      941.58      870.68     56.35 o
  -8   6  12     2918.93     2911.56     90.85 o
  -6   6  12      200.62      166.34     31.03 o
  -4   6  12      447.38      434.87     46.00 o
  -2   6  12      253.93      286.51     42.00 o
   0   6  12      619.84      689.21    133.60 o
   2   6  12      856.04     1004.45     72.32 o
 -21   7  12      172.89      154.43     52.40 o
 -19   7  12        0.96       13.97     31.33 o
 -17   7  12      503.36      536.12    128.42 o
 -15   7  12     1095.89     1091.02     80.44 o
 -13   7  12      219.56      220.86     35.99 o
 -11   7  12      136.07      185.60     34.68 o
  -9   7  12      513.71      463.85     53.21 o
  -7   7  12      137.49      137.92     25.81 o
  -5   7  12      293.54      288.47     38.89 o
  -3   7  12        0.68       -8.04     19.80 o
  -1   7  12      118.83      174.89     35.01 o
   1   7  12      421.22      292.38     45.34 o
 -20   8  12        5.66       -3.35     36.83 o
 -18   8  12      155.21      147.39     45.17 o
 -16   8  12       39.54       61.41     60.55 o
 -14   8  12      530.20      445.97     61.75 o
 -12   8  12       82.75       58.11     29.92 o
 -10   8  12       24.21       34.39     33.48 o
  -8   8  12       17.61       12.30     18.85 o
  -6   8  12      250.72      261.10     37.63 o
  -4   8  12        1.51       10.25     19.85 o
  -2   8  12      896.16      809.46     64.92 o
   0   8  12       14.81       47.21     29.14 o
 -19   9  12      278.22      277.74     56.88 o
 -17   9  12        0.48      -14.02     27.07 o
 -15   9  12       68.61       49.99     39.42 o
 -13   9  12       12.12       29.79     26.78 o
 -11   9  12      505.65      533.42     53.46 o
  -9   9  12      106.32      133.19     49.73 o
  -7   9  12      464.57      462.39     49.94 o
  -5   9  12       24.93       29.04     24.20 o
  -3   9  12      136.20      163.14     33.88 o
  -1   9  12     1082.77      943.44     72.72 o
 -18  10  12      570.35      571.78     76.57 o
 -16  10  12        1.53       14.83     54.68 o
 -14  10  12      144.02      179.08     48.66 o
 -12  10  12     2169.66     2094.08     94.74 o
 -10  10  12     2369.36     2405.07     96.32 o
  -8  10  12      663.06      605.30     57.00 o
  -6  10  12      232.52      225.98     39.95 o
  -4  10  12      274.12      345.79     47.42 o
  -2  10  12     1401.52     1380.00     84.04 o
 -17  11  12      310.64      260.74     56.45 o
 -15  11  12       15.65      -23.31     37.99 o
 -13  11  12     2016.60     1882.58     87.98 o
 -11  11  12     2145.28     2139.55     97.35 o
  -9  11  12     2495.46     2458.03    122.34 o
  -7  11  12       82.41       85.82     31.91 o
  -5  11  12        0.41      -21.12     23.71 o
  -3  11  12      563.86      697.12     67.05 o
 -14  12  12      609.96      606.98     78.07 o
 -12  12  12     5186.01     5188.67    146.64 o
 -10  12  12     3131.69     3128.33    140.26 o
  -8  12  12     1207.91     1175.06    144.12 o
  -6  12  12       19.56       69.42     33.43 o
  -4  12  12      224.27      192.82     47.56 o
 -11  13  12     4126.22     4555.30    178.97 o
  -9  13  12     2962.31     3163.17    146.83 o
  -7  13  12     1124.92     1197.66     82.23 o
 -21   1  13     1312.08     1404.31    144.38 o
 -19   1  13        2.94      -25.87     36.57 o
 -17   1  13      920.84      727.60     67.49 o
 -15   1  13     1484.07     1487.89     54.27 o
 -13   1  13       26.20       46.58     17.98 o
 -11   1  13      932.27      761.74     63.97 o
  -9   1  13     1099.03      978.09    107.55 o
  -7   1  13      245.77      198.39     70.55 o
  -5   1  13     1413.32     1359.02    113.24 o
  -3   1  13      686.54      645.54     70.58 o
  -1   1  13      622.11      569.97    112.12 o
   1   1  13      155.70      186.34     43.71 o
 -22   2  13     2800.08     3101.17    206.31 o
 -20   2  13     1179.34     1068.97    128.68 o
 -18   2  13     2427.64     2140.70    156.97 o
 -16   2  13     5018.08     5070.41    222.87 o
 -14   2  13     4442.51     4328.46     92.05 o
 -12   2  13     2022.19     2016.75     73.57 o
 -10   2  13     2317.96     2149.03     97.01 o
  -8   2  13      430.55      314.07     49.29 o
  -6   2  13     3497.41     3383.18    125.84 o
  -4   2  13     5283.71     5147.07    127.09 o
  -2   2  13      563.29      556.62     51.88 o
   0   2  13     1670.55     1638.38     82.85 o
 -21   3  13     1143.42     1169.52     92.82 o
 -19   3  13       22.23       41.78     52.78 o
 -17   3  13     3107.74     3012.76    181.21 o
 -15   3  13    13228.61    12980.21    253.59 o
 -13   3  13     1965.21     1936.16     72.88 o
 -11   3  13     4592.05     4319.12    109.73 o
  -9   3  13     1490.99     1364.32     71.06 o
  -7   3  13      941.66      890.85     54.16 o
  -5   3  13     6173.71     5904.39    136.76 o
  -3   3  13     3885.61     3892.82    114.28 o
  -1   3  13      901.30      933.97     65.93 o
   1   3  13      444.30      375.20     73.68 o
 -22   4  13      959.86     1042.66     95.34 o
 -20   4  13      578.47      655.82     75.18 o
 -18   4  13       37.55       89.12     37.38 o
 -16   4  13     8393.18     8093.62    200.43 o
 -14   4  13    11168.39    11571.83    236.82 o
 -12   4  13     9444.50     9309.45    170.54 o
 -10   4  13     3363.08     2973.47     92.92 o
  -8   4  13        1.40       -2.30     16.52 o
  -6   4  13     4096.85     3603.46    106.39 o
  -4   4  13     4527.40     4695.14    126.95 o
  -2   4  13     6296.49     6446.22    228.17 o
   0   4  13     1770.52     1814.27    121.11 o
 -21   5  13      900.70      810.57    115.83 o
 -19   5  13      606.49      636.93     73.92 o
 -17   5  13     2027.05     2014.39    103.62 o
 -15   5  13    11881.71    12143.28    252.79 o
 -13   5  13    16397.06    16486.85    300.05 o
 -11   5  13     7606.01     7269.32    151.77 o
  -9   5  13       20.46       40.24     18.98 o
  -7   5  13     2453.12     2314.99     85.74 o
  -5   5  13     3947.35     4029.11    146.35 o
  -3   5  13     5011.54     5191.14    137.32 o
  -1   5  13     4537.54     4792.04    136.09 o
 -20   6  13        2.45       -7.47     37.86 o
 -18   6  13       98.63      162.56     40.24 o
 -16   6  13     6631.59     6449.70    274.44 o
 -14   6  13    14376.15    14533.58    230.13 o
 -12   6  13    14412.71    14234.16    228.11 o
 -10   6  13      640.51      700.21    101.69 o
  -8   6  13       10.81       48.01     24.24 o
  -6   6  13     2073.89     2184.33    131.40 o
  -4   6  13     5807.24     5713.86    144.88 o
  -2   6  13     5342.19     5826.24    150.81 o
   0   6  13     4219.96     4401.38    211.14 o
 -19   7  13       60.57       83.57     37.86 o
 -17   7  13     2039.84     2035.46    108.54 o
 -15   7  13    12820.85    13001.75    273.37 o
 -13   7  13     9640.38    10011.55    190.42 o
 -11   7  13    10233.17    10434.70    237.43 o
  -9   7  13     1468.11     1352.22     60.01 o
  -7   7  13     2424.05     2389.71     91.32 o
  -5   7  13     5803.07     5807.71    147.81 o
  -3   7  13     6005.54     5965.43    184.36 o
  -1   7  13     7228.60     7386.19    215.70 o
 -18   8  13     1672.44     1706.34    109.31 o
 -16   8  13     7877.49     8061.00    319.12 o
 -14   8  13    11641.34    12147.30    226.02 o
 -12   8  13     7029.91     7338.45    162.69 o
 -10   8  13     4170.54     4181.84    122.52 o
  -8   8  13      343.09      345.10     43.13 o
  -6   8  13     2685.29     2805.68    102.59 o
  -4   8  13     5997.42     6196.13    158.53 o
  -2   8  13     8165.26     8446.56    192.22 o
 -17   9  13     3905.38     3907.60    234.77 o
 -15   9  13     4334.80     4795.61    166.12 o
 -13   9  13     9732.70    10067.18    350.22 o
 -11   9  13     5762.65     5911.98    149.05 o
  -9   9  13      446.96      616.08     48.76 o
  -7   9  13       48.93       81.75     28.32 o
  -5   9  13     6147.17     6150.15    159.51 o
  -3   9  13     8241.42     8504.87    194.80 o
 -16  10  13     2503.24     2263.86    182.33 o
 -14  10  13     6862.99     6907.56    164.06 o
 -12  10  13     6300.19     6179.07    264.27 o
 -10  10  13     1319.87     1415.56     81.99 o
  -8  10  13       82.82       72.93     45.65 o
  -6  10  13     2069.01     2233.78    113.98 o
  -4  10  13     6538.22     6654.31    219.52 o
 -15  11  13     2892.85     2771.01    203.72 o
 -13  11  13     4318.40     4285.15    131.97 o
 -11  11  13     2053.36     2136.57     96.30 o
  -9  11  13      661.62      614.29     76.65 o
  -7  11  13      715.20      747.12     67.40 o
  -5  11  13     2358.63     2413.48    104.20 o
 -12  12  13     2075.26     2171.12     99.15 o
 -10  12  13      422.51      426.85     66.61 o
  -8  12  13        0.42       12.77     27.10 o
 -22   0  14      234.27      232.18     74.35 o
 -20   0  14     6396.47     6702.06    285.31 o
 -18   0  14    16938.70    17308.27    468.16 o
 -16   0  14     5824.30     5890.46    235.98 o
 -14   0  14     4890.57     4864.58    327.14 o
 -12   0  14      231.11      228.39     60.20 o
 -10   0  14     2493.71     2320.44    149.73 o
  -8   0  14    17559.95    18720.00    488.17 o
  -6   0  14    19521.21    19488.13    510.77 o
  -4   0  14     7652.49     7558.86    299.63 o
  -2   0  14      211.86      462.98     94.18 o
 -21   1  14     1255.94     1393.59    191.13 o
 -19   1  14    10643.03    10509.16    252.48 o
 -17   1  14    10278.87    10363.15    236.13 o
 -15   1  14     5460.61     5487.19    109.02 o
 -13   1  14     1780.26     1791.26     89.16 o
 -11   1  14      568.44      493.27     58.36 o
  -9   1  14    12003.28    11755.38    257.52 o
  -7   1  14    11889.34    11877.19    584.77 o
  -5   1  14    11567.10    11629.79    268.59 o
  -3   1  14     2082.45     2283.23    116.76 o
  -1   1  14      128.88      114.74     43.41 o
 -22   2  14       59.63       37.26     58.99 o
 -20   2  14     5467.76     5358.65    261.33 o
 -18   2  14    10175.39    10257.25    348.96 o
 -16   2  14     9954.19    10185.54    227.77 o
 -14   2  14     4180.86     4386.98    113.44 o
 -12   2  14      329.63      350.84     50.31 o
 -10   2  14     3778.89     3919.26    139.54 o
  -8   2  14    10841.78    10841.88    250.83 o
  -6   2  14    10949.16    11657.62    267.54 o
  -4   2  14     4904.20     4953.62    171.98 o
  -2   2  14      417.49      454.54     63.66 o
 -21   3  14     3556.67     3675.93    225.45 o
 -19   3  14     3862.78     3939.34    219.42 o
 -17   3  14     7406.50     7286.31    285.66 o
 -15   3  14     9873.92    10374.04    184.62 o
 -13   3  14      435.03      480.95     46.10 o
 -11   3  14     2360.76     2266.55    104.77 o
  -9   3  14     3846.74     3960.01    187.25 o
  -7   3  14     8398.24     8795.30    343.36 o
  -5   3  14     5468.76     5397.02    178.07 o
  -3   3  14     1950.54     2126.48    113.07 o
  -1   3  14      411.58      504.95     69.57 o
 -20   4  14     1952.04     1928.09    108.90 o
 -18   4  14     3008.15     3105.80    127.78 o
 -16   4  14     8300.13     8667.51    311.01 o
 -14   4  14     4043.64     4321.76    116.44 o
 -12   4  14     1601.64     1597.64     71.49 o
 -10   4  14     2098.99     1994.71    102.32 o
  -8   4  14     2217.14     2025.61     80.25 o
  -6   4  14     3017.47     2959.71    100.54 o
  -4   4  14     4198.08     4331.11    125.73 o
  -2   4  14      114.08      100.51     31.62 o
 -21   5  14       29.57       47.96     40.87 o
 -19   5  14     2421.11     2433.94    120.02 o
 -17   5  14     3557.87     3525.05    137.23 o
 -15   5  14     2874.93     2986.84    123.18 o
 -13   5  14     2514.71     2411.17    140.07 o
 -11   5  14     1459.84     1280.85    193.20 o
  -9   5  14     1563.09     1406.18     67.98 o
  -7   5  14     1679.68     1582.38     76.93 o
  -5   5  14     2817.53     2884.72    150.24 o
  -3   5  14      959.23      992.70     70.99 o
 -20   6  14       15.71       35.34     38.78 o
 -18   6  14     1365.77     1521.47     98.46 o
 -16   6  14     1694.28     1555.76    141.45 o
 -14   6  14       29.88       29.22     23.39 o
 -12   6  14     2353.38     2285.86     85.23 o
 -10   6  14       20.50       27.94     39.33 o
  -8   6  14     1326.87     1166.36     81.33 o
  -6   6  14      874.41      859.18     65.41 o
  -4   6  14     1025.31     1100.62     98.05 o
  -2   6  14      818.45      887.26     84.36 o
 -19   7  14        9.09       57.89     75.12 o
 -17   7  14      414.16      456.77    102.98 o
 -15   7  14      501.80      561.19     68.00 o
 -13   7  14       11.44        4.13     24.93 o
 -11   7  14     3031.58     2830.99    100.87 o
  -9   7  14      294.98      245.60     37.41 o
  -7   7  14      610.05      508.28     52.06 o
  -5   7  14       12.76       41.00     31.89 o
  -3   7  14      543.88      564.57     64.68 o
 -18   8  14        3.84        7.01     33.05 o
 -16   8  14       61.68      -36.05     56.58 o
 -14   8  14       33.04       46.88     26.78 o
 -12   8  14     2242.14     2159.85     91.28 o
 -10   8  14       21.28       61.77     32.71 o
  -8   8  14      452.54      394.08     49.13 o
  -6   8  14      547.69      397.18     49.77 o
  -4   8  14      133.12      126.36     35.10 o
 -17   9  14      574.18      493.52    112.64 o
 -15   9  14      421.95      434.75     70.12 o
 -13   9  14      105.13       87.64     33.29 o
 -11   9  14      455.79      451.36     54.74 o
  -9   9  14     1314.24     1133.34     77.66 o
  -7   9  14      184.79      277.70     44.63 o
  -5   9  14      234.27      393.97     52.22 o
 -14  10  14      508.16      598.90     61.74 o
 -12  10  14        0.20        8.70     29.77 o
 -10  10  14      938.27      875.02     99.27 o
  -8  10  14      599.33      650.58     65.16 o
 -11  11  14       42.10      107.53     40.03 o
 -21   1  15      152.69      161.01     46.79 o
 -19   1  15        6.32       -8.86     36.40 o
 -17   1  15      771.72      719.34     69.61 o
 -15   1  15      544.90      508.28     58.85 o
 -13   1  15      301.50      350.59     52.06 o
 -11   1  15      360.63      363.33     61.93 o
  -9   1  15      181.59      190.36     45.09 o
  -7   1  15      345.18      405.14     60.96 o
  -5   1  15        7.39       42.18     28.45 o
  -3   1  15      414.20      543.75     73.20 o
 -20   2  15      839.55      912.14     83.98 o
 -18   2  15     1155.92     1357.33     88.88 o
 -16   2  15      146.13      193.89     65.55 o
 -14   2  15       24.60       12.21     26.54 o
 -12   2  15     1591.31     1525.89     90.32 o
 -10   2  15      480.84      507.98     65.86 o
  -8   2  15     1203.13     1300.31     97.09 o
  -6   2  15        8.82        3.89     26.15 o
  -4   2  15       24.47       68.60     35.15 o
 -21   3  15     1975.17     2236.44    180.43 o
 -19   3  15     1949.88     1943.53    160.77 o
 -17   3  15      690.65      650.66    101.60 o
 -15   3  15      458.33      515.11     50.14 o
 -13   3  15      863.99      878.34     75.87 o
 -11   3  15     2213.04     2264.23    111.05 o
  -9   3  15     2559.48     2226.51    113.25 o
  -7   3  15      292.02      294.19     56.32 o
  -5   3  15       41.69       58.32     33.73 o
  -3   3  15       32.25       42.47     37.33 o
 -20   4  15     2694.22     2718.40    192.34 o
 -18   4  15     2040.35     1761.20    151.63 o
 -16   4  15       69.54       23.05     36.05 o
 -14   4  15     3420.24     3509.62    133.73 o
 -12   4  15      923.75      975.23     81.42 o
 -10   4  15     5718.22     5538.56    179.96 o
  -8   4  15     2162.58     1831.71    106.18 o
  -6   4  15       65.55      104.98     40.80 o
  -4   4  15      474.60      455.82     66.53 o
 -19   5  15     7039.32     7541.44    317.91 o
 -17   5  15      584.38      661.01    107.64 o
 -15   5  15        7.16       26.32     23.74 o
 -13   5  15     2282.38     2163.81    150.94 o
 -11   5  15     6651.38     6970.46    243.83 o
  -9   5  15     5859.73     6061.63    148.76 o
  -7   5  15     2425.85     2389.97     95.63 o
  -5   5  15       44.84       57.26     42.04 o
 -18   6  15     4495.59     4525.49    164.37 o
 -16   6  15       45.54       23.87     37.13 o
 -14   6  15      479.19      469.41     51.17 o
 -12   6  15     5295.09     5824.05    260.47 o
 -10   6  15    10990.86    10488.05    368.97 o
  -8   6  15     2333.54     2488.94    107.17 o
  -6   6  15      923.59     1080.73     81.31 o
 -17   7  15     1586.44     1741.02    159.22 o
 -15   7  15       71.46       73.98     31.10 o
 -13   7  15     3190.47     3272.47    112.12 o
 -11   7  15     9765.62     9901.15    254.26 o
  -9   7  15     3966.31     4541.83    137.25 o
  -7   7  15     2802.05     2751.72    106.72 o
 -16   8  15     1025.80     1018.49    143.52 o
 -14   8  15      754.04      849.76     79.72 o
 -12   8  15     5213.74     5488.10    185.59 o
 -10   8  15     6093.65     6266.35    205.04 o
  -8   8  15     7388.42     7942.03    186.49 o
 -15   9  15       46.92       97.70     47.85 o
 -13   9  15     3549.65     3632.59    123.70 o
 -11   9  15     5149.26     5807.79    197.01 o
  -9   9  15     5362.04     5611.24    157.68 o
 -20   0  16      751.11      939.77    120.58 o
 -16   0  16     5804.77     6341.03    257.88 o
 -14   0  16    10402.74    10499.09    350.00 o
 -12   0  16     5681.36     5479.92    251.85 o
 -10   0  16      564.53      623.75    107.29 o
  -8   0  16      398.04      417.62     91.60 o
  -6   0  16     1133.99     1450.36    154.39 o
 -19   1  16       15.58        3.79     47.09 o
 -15   1  16    11951.01    12543.42    271.33 o
 -13   1  16     7519.87     8297.83    221.14 o
 -11   1  16     2694.60     2745.34    127.27 o
  -9   1  16     1024.74      888.07     87.07 o
  -7   1  16      187.49      204.13     50.03 o
 -20   2  16      296.77      255.12     53.04 o
 -18   2  16      677.07      723.28    104.71 o
 -16   2  16     3322.62     3686.63    195.96 o
 -14   2  16     7922.86     8240.01    246.07 o
 -12   2  16     6100.73     6837.05    202.29 o
 -10   2  16     3295.64     3219.80    214.33 o
  -8   2  16        9.10      -12.35     31.34 o
  -6   2  16     1432.26     1444.55    109.63 o
 -19   3  16       25.17        6.55     55.37 o
 -15   3  16     4797.12     4979.83    165.03 o
 -13   3  16     6274.76     6962.14    201.79 o
 -11   3  16     5058.25     4819.37    172.04 o
  -9   3  16      866.97      970.40     92.02 o
  -7   3  16      537.25      430.53     67.04 o
 -18   4  16       17.88      186.99     76.24 o
 -14   4  16     3539.31     3801.96    147.82 o
 -12   4  16     6084.74     6068.56    193.14 o
 -10   4  16     2320.55     2315.21    121.92 o
  -8   4  16        7.80       32.28     45.63 o
 -17   5  16      626.51      605.30    107.12 o
 -15   5  16     1346.85     1477.79    130.41 o
 -13   5  16     2339.81     2400.83    171.64 o
 -11   5  16     2799.95     2902.51    137.13 o
  -9   5  16      215.16      206.69     53.02 o
 -16   6  16      290.29      371.86     62.68 o
 -14   6  16     2105.71     2191.27    115.64 o
 -12   6  16     1621.31     1946.98    159.39 o
 -10   6  16       86.33      211.77     45.90 o
 -15   7  16      218.96      273.10     52.59 o
 -13   7  16      749.75      715.69    141.88 o
 -11   7  16        0.65        7.26     29.58 o
 -15   1  17      214.65      316.16     64.69 o
 -13   1  17       19.88       32.86     32.90 o
 -11   1  17       21.81       -1.97     32.73 o
 -16   2  17      794.53      877.69     81.23 o
 -14   2  17      162.61      140.76     70.47 o
 -12   2  17       10.85       16.17     33.78 o
 -10   2  17       70.49       58.40     37.13 o
 -15   3  17     1720.95     1861.45    141.62 o
 -13   3  17      119.78      239.45     52.51 o
 -11   3  17       40.56       80.17     39.90 o
 -14   4  17     3550.79     3563.46    213.29 o
 -12   4  17        2.62        5.70     32.62 o
 
